# Supplementary material for: The different effects of molybdate on Hg(II) bio-methylation in aerobic and anaerobic bacteria
Source: Front Microbiol. 2024 Jul 2;15:1376844. doi: 10.3389/fmicb.2024.1376844 (PMC11249568; doi:10.3389/fmicb.2024.1376844)
Supplement: Supplementary file 2 [file Table_2.XLSX]

## Sheet: 3h-B3_vs_3h-D.all.exp
Gene	3h-D-1	3h-D-2	3h-B3-1	3h-B3-2	log2(fc)	type	pvalue	qvalue	NR_tophit_descrip
B3-1000001	1917.97	2844.95	1557.12	1293.93	-0.740352	down	6.20007e-113	9.24917e-112	chromosomal replication initiator protein DnaA
B3-1000002	1630.75	2476.01	1495.78	1021.31	-0.706243	down	1.78911e-65	1.87305e-64	Chain A, DNA replication regulation protein
B3-1000003	821.093	1299.64	427.777	317.726	-1.50827	down	3.2306e-190	7.00097e-189	MULTISPECIES: DNA replication/repair protein RecF
B3-1000004	1686.15	1898.48	1839.92	1895.29	0.0593639	up	4.05999e-51	3.60538e-50	DNA gyrase, B subunit
B3-1000005	51.276	85.622	76.486	110.773	0.451928	up	0.00174401	0.00332512	MULTISPECIES: DUF937 domain-containing protein
B3-1000006	257.723	235.833	273.682	338.979	0.311874	up	2.10362e-10	6.23039e-10	sugar-phosphatase
B3-1000007	6.38	10.809	6.452	9.237	-0.131716	down	1	1	lipoproteinC
B3-1000008	83.84	89.93	111.778	125.285	0.448087	up	4.45548e-06	1.04047e-05	MULTISPECIES: transcriptional regulator
B3-1000009	30.499	46.005	66.281	65.811	0.78792	up	1.0647e-08	2.91865e-08	MULTISPECIES: 2-dehydro-3-deoxygalactonokinase
B3-1000010	28.539	32.717	35.016	52.587	0.516115	up	0.00543009	0.00981629	MULTISPECIES: 2-dehydro-3-deoxy-6-phosphogalactonate aldolase
B3-1000011	12.164	28.049	3.189	11.206	-1.48197	down	0.179565	0.246376	galactonate dehydratase, partial
B3-1000012	5.193	17.595	6.418	5.468	-0.938895	down	0.152408	0.212547	galactonate dehydratase
B3-1000013	13.64	12.402	9.441	10.556	-0.381023	down	0.602412	0.694766	D-galactonate transporter
B3-1000014	3.908	6.438	8.198	6.602	0.51644	up	0.126289	0.179838	conserved hypothetical protein
B3-1000015	101.508	136.544	106.006	130.411	-0.00994289	down	0.0431038	0.0676354	conserved hypothetical protein
B3-1000016	59.466	66.782	21.259	79.691	-0.322614	down	0.671809	0.759012	YceK/YidQ family lipoprotein
B3-1000017	436.241	584.375	376.615	496.117	-0.225829	down	0.794522	0.86768	16 kDa heat shock protein A
B3-1000018	87.158	169.02	45.269	63.634	-1.23409	down	2.20716e-07	5.57722e-07	heat shock chaperone protein
B3-1000020	52.211	65.861	84.466	93.077	0.588493	up	9.22731e-14	3.31906e-13	putative transporter
B3-1000021	4.92	3.89	3.096	5.439	-0.0457403	down	1	1	UTRA domain-containing GntR family putativetranscriptional regulator protein
B3-1000022	5.235	7.33	5.49	5.226	-0.229605	down	1	1	MULTISPECIES: PTS sugar transporter subunit IIB
B3-1000023	14.884	16.18	29.265	25.368	0.814489	up	0.000125358	0.000265648	maltose-6'-phosphate glucosidase
B3-1000024	13.438	17.707	10.569	4.127	-1.08347	down	0.286279	0.37004	6-phospho-alpha-glucosidase
B3-1000025	98.616	119.95	92.478	115.318	-0.0729004	down	0.716294	0.798477	transposase TnA
B3-1000026	196.479	272.451	168.055	167.444	-0.483062	down	0.000627459	0.00124593	transposase
B3-1000027	74.261	116.201	24.336	45.612	-1.44512	down	0.00955988	0.0165873	DUF4976 domain-containing protein
B3-1000028	112.877	151.836	165.228	187.771	0.415232	up	1.11368e-05	2.52895e-05	MULTISPECIES: hypothetical protein
B3-1000029	160.153	220.382	223.224	211.055	0.190592	up	0.00351294	0.00648864	inner membrane protein YidH
B3-1000030	122.439	193.989	250.685	184.428	0.45951	up	1.16827e-06	2.83638e-06	inner membrane protein
B3-1000031	79.331	131.602	111.42	108.329	0.0590712	up	0.0775364	0.115537	MULTISPECIES: radical SAM protein
B3-1000032	504.617	713.549	544.274	341.35	-0.459944	down	2.72903e-06	6.46763e-06	similar to drug resistance translocases
B3-1000033	971.999	1169.76	2638.72	2462.69	1.2521	up	5.16427e-53	4.72136e-52	_
B3-1000034	11.685	8.661	1.149	2.691	-2.40496	down	0.0127258	0.0216945	hypothetical protein AW010_19005
B3-1000035	116.536	189.059	119.91	140.847	-0.228913	down	0.895682	0.951899	MULTISPECIES: acetolactate synthase large subunit
B3-1000036	80.003	107.816	95.339	107.213	0.108948	up	0.173444	0.239223	MULTISPECIES: acetolactate synthase isozyme 1 small subunit
B3-1000037	40.991	101.276	22.059	34.785	-1.32349	down	4.16393e-07	1.0397e-06	transcriptional regulatory protein UhpA
B3-1000038	46.469	94.631	18.09	15.136	-2.08627	down	6.49837e-30	3.56463e-29	MULTISPECIES: signal transduction histidine-protein kinase/phosphatase UhpB
B3-1000039	29.328	64.82	10.904	3.439	-2.71441	down	4.64775e-25	2.31333e-24	regulator of uhpT
B3-1000040	15.204	23.04	28.7	33.619	0.70441	up	7.02176e-06	1.62036e-05	MULTISPECIES: hexose phosphate transporter
B3-1000041	39.114	55.154	10.505	14.942	-1.88919	down	4.54173e-18	1.87582e-17	adenine deaminase
B3-1000042	4517.57	7889.46	3983.87	3717.41	-0.687988	down	1.09933e-39	7.89778e-39	_
B3-1000043	2338.55	4015.4	2209.21	2328.22	-0.485779	down	7.8895e-13	2.58854e-12	_
B3-1000044	885.72	1614.17	513.769	395.488	-1.4591	down	4.93165e-255	1.27931e-253	autotransporter outer membrane beta-barrel domain-containing protein
B3-1000045	39.901	71.595	20.477	29.201	-1.16628	down	5.21663e-15	1.97206e-14	Serine protease
B3-1000046	8.109	8.014	0	7.471	-1.10954	down	1	1	_
B3-1000047	108.116	145.212	88.063	105.226	-0.390243	down	0.0148895	0.0251874	TonB-dependent receptor
B3-1000048	46.4	68.783	44.373	45.178	-0.363139	down	0.327385	0.415724	MULTISPECIES: lysine 6-monooxygenase
B3-1000049	38.856	50.401	24.512	33.934	-0.610844	down	0.00516903	0.00936043	MULTISPECIES: IucA/IucC family siderophore biosynthesis protein
B3-1000050	24.558	50.746	28.095	34.281	-0.271728	down	0.886737	0.94468	MULTISPECIES: N-acetyltransferase
B3-1000051	33.127	40.418	27.663	29.39	-0.366313	down	0.331103	0.419737	aerobactin synthase IucA
B3-1000052	30.725	56.641	40.43	21.775	-0.490028	down	0.202822	0.274002	MULTISPECIES: MFS transporter
B3-1000053	24.353	45.127	12.57	14.023	-1.38548	down	9.79573e-06	2.23502e-05	MULTISPECIES: transposase
B3-1000054	76.683	106.097	80.416	65.94	-0.320622	down	0.904975	0.960612	hypothetical protein
B3-1000055	1159.93	1429.54	1287.56	1570.25	0.142257	up	9.36811e-26	4.74351e-25	_
B3-1000056	1772.75	2528.34	1572.47	2035.64	-0.253459	down	0.0988022	0.144748	_
B3-1000057	2277.11	2867.07	1443.03	2316.75	-0.452293	down	6.44358e-09	1.79249e-08	_
B3-1000058	102.956	145.685	107.661	126.115	-0.0889366	down	0.393527	0.484752	serine protease pic autotransporter domain protein
B3-1000059	38.282	46.841	18.639	38.629	-0.571803	down	0.272269	0.353929	IS3 family transposase, partial
B3-1000060	78.387	106.852	92.478	102.104	0.0709896	up	0.108722	0.158027	hypothetical protein G933_04352
B3-1000061	103.557	100.21	139.142	121.249	0.353756	up	0.00416483	0.00760998	transposase family protein
B3-1000062	1601.79	2324.03	1660.06	1866.46	-0.154748	down	0.200925	0.27151	_
B3-1000063	1271.55	2153.05	1639.51	1299.95	-0.220382	down	0.738309	0.818513	putative transposase
B3-1000064	1232.27	1701.63	1214.66	1177.05	-0.294777	down	0.00950059	0.0165116	_
B3-1000065	1056.46	1316.66	812.141	985.553	-0.400634	down	9.42003e-07	2.30511e-06	_
B3-1000066	168.501	292.791	87.381	148.42	-0.968104	down	3.12493e-07	7.83987e-07	IS3 family transposase
B3-1000067	68.927	97.502	70.156	78.445	-0.163461	down	0.754753	0.832711	MULTISPECIES: hypothetical protein
B3-1000068	254.212	255.349	306.701	331.844	0.325532	up	2.15128e-16	8.47319e-16	MULTISPECIES: DUF4102 domain-containing protein
B3-1000069	6.369	13.557	8.863	13.993	0.197902	up	0.179665	0.246449	putative sodium galactoside symporter
B3-1000070	17.713	27.768	24.501	28.137	0.210832	up	0.0577475	0.0886583	alpha-xylosidase
B3-1000071	919.411	1390.74	789.511	890.11	-0.459854	down	2.51554e-14	9.26352e-14	_
B3-1000073	28.525	53.631	21.888	26.922	-0.751165	down	0.012673	0.0216253	glycosyl hydrolases family 31 family protein
B3-1000074	181.528	238.926	243.364	269.493	0.286607	up	2.09525e-17	8.48084e-17	MULTISPECIES: AsmA family protein
B3-1000075	77.036	147.756	156.257	86.383	0.110226	up	5.46666e-05	0.000118467	Xanthine permease XanP
B3-1000076	136.3	159.56	216.703	178.393	0.417286	up	5.64228e-15	2.12991e-14	MULTISPECIES: sodium/glutamate symport carrier protein
B3-1000077	183.995	330.186	131.122	118.007	-1.04538	down	2.5433e-41	1.94949e-40	MULTISPECIES: ATP-dependent DNA helicase RecG
B3-1000078	333.315	683.062	176.915	165.791	-1.56839	down	8.71402e-60	8.59326e-59	MULTISPECIES: tRNA (guanosine(18)-2'-O)-methyltransferase TrmH
B3-1000079	880.767	1464.83	944.253	781.882	-0.442411	down	1.1062e-16	4.37003e-16	MULTISPECIES: bifunctional (p)ppGpp synthetase II/ guanosine-3',5'-bis pyrophosphate 3'-pyrophosphohydrolase
B3-1000080	2617.45	3357.21	2987.45	3068.55	0.0195098	up	1.31189e-08	3.57207e-08	DNA-directed RNA polymerase subunit omega
B3-1000081	1813.45	2316.21	2223.04	1889.51	-0.00598908	down	5.25668e-11	1.58634e-10	MULTISPECIES: guanylate kinase
B3-1000082	15.064	25.225	7.569	13.107	-0.962361	down	0.0020249	0.00384256	NAD-dependent DNA ligase LigB
B3-1000083	307.079	478.344	314.247	233.487	-0.519993	down	0.000503741	0.0010071	orf, hypothetical protein
B3-1000084	163.517	227.405	154.462	264.029	0.0983153	up	0.00150958	0.00289703	DNA-damage-inducible protein
B3-1000085	952.076	936.067	852.214	1151	0.0853477	up	2.08546e-11	6.39235e-11	MULTISPECIES: YicC family protein
B3-1000086	438.836	579.548	383.843	439.663	-0.30643	down	0.126703	0.180329	ribonuclease PH
B3-1000087	179.118	279.101	134.828	226.783	-0.341597	down	0.1663	0.230214	MULTISPECIES: orotate phosphoribosyltransferase
B3-1000088	398.238	534.877	512.117	432.229	0.0172606	up	0.000638332	0.00126608	MULTISPECIES: nucleoid occlusion factor SlmA
B3-1000089	823.833	1028.34	1316.46	859.554	0.232464	up	1.04227e-17	4.27409e-17	dUTP diphosphatase
B3-1000090	239.783	300.925	262.212	340.692	0.157078	up	1.29243e-08	3.52092e-08	flavoprotein affecting synthesis of DNA and pantothenate metabolism
B3-1000091	55.332	78.607	57.119	57.351	-0.226603	down	1	1	DNA repair radC domain protein
B3-1000092	4502.1	7874.17	3991.17	3720.26	-0.682506	down	9.87642e-39	6.30415e-38	_
B3-1000093	2338.55	4017.25	2210.67	2326.5	-0.486278	down	7.23646e-13	2.4149e-12	_
B3-1000094	572.32	585.207	695.259	706.098	0.275778	up	4.27141e-13	1.50155e-12	MULTISPECIES: DNA repair protein RadC
B3-1000095	22265.9	22616.6	19877	23939.4	-0.0346817	down	2.08921e-22	9.69319e-22	MULTISPECIES: 50S ribosomal protein L28
B3-1000096	9561.82	9399.86	7130.75	9885.05	-0.156212	down	0.376356	0.467758	MULTISPECIES: 50S ribosomal protein L33
B3-1000097	166.355	162.682	137.69	178.142	-0.0590921	down	0.230183	0.305325	formamidopyrimidine/5-formyluracil/ 5-hydroxymethyluracil DNA glycosylase, partial
B3-1000098	377.728	581.007	495.915	482.066	0.0286743	up	0.00112695	0.00219066	MULTISPECIES: phosphopantetheine adenylyltransferase
B3-1000099	468.114	945.978	293.934	264.466	-1.3405	down	4.19978e-118	6.46669e-117	MULTISPECIES: 3-deoxy-D-manno-octulosonic acid transferase
B3-1000100	380.671	596.341	490.868	409.174	-0.118384	down	0.0369708	0.0586234	MULTISPECIES: lipopolysaccharide core heptosyltransferase RfaQ
B3-1000101	363.089	534.836	290.999	292.345	-0.622246	down	2.41551e-12	7.72317e-12	MULTISPECIES: glycosyltransferase family 1 protein
B3-1000102	288.205	454.321	260.747	318.472	-0.358332	down	0.0480942	0.074908	MULTISPECIES: lipopolysaccharide core heptose(I) kinase RfaP
B3-1000103	321.179	480.573	341.543	329.781	-0.256146	down	0.573639	0.666987	lipopolysaccharide 3-alpha-galactosyltransferase
B3-1000104	245.786	280.703	151.531	217.311	-0.513398	down	4.40901e-05	9.62997e-05	MULTISPECIES: LPS 1,2-glucosyltransferase
B3-1000105	109.945	214.293	73.662	105.047	-0.859434	down	6.22321e-07	1.54073e-06	LPS core heptose(II) kinase RfaY
B3-1000106	132.708	209.978	93.019	120.366	-0.683423	down	1.9264e-06	4.62161e-06	UDP-galactose--(galactosyl) LPS alpha1,2-galactosyltransferase
B3-1000107	258.821	347.896	113.906	259.594	-0.699913	down	1.15626e-11	3.58802e-11	MULTISPECIES: glycosyltransferase family 2 protein
B3-1000108	425.634	532.861	395.266	482.589	-0.126788	down	0.185588	0.253648	O-antigen Polymerase
B3-1000109	364.724	688.327	229.723	319.468	-0.939193	down	1.33216e-31	7.553e-31	MULTISPECIES: lipopolysaccharide heptosyltransferase RfaC
B3-1000110	783.646	1140.7	1005.34	922.507	0.00261709	up	8.93925e-10	2.59361e-09	MULTISPECIES: ADP-heptose--LPS heptosyltransferase 2
B3-1000111	1121.36	1413.85	2289.66	2142.2	0.805808	up	4.57446e-274	1.28134e-272	MULTISPECIES: ADP-L-glycero-D-mannoheptose-6-epimerase
B3-1000112	621.792	791.567	885.382	980.666	0.400858	up	3.18903e-60	3.17456e-59	MULTISPECIES: glycine C-acetyltransferase
B3-1000113	134.741	268.834	80.981	98.375	-1.17	down	3.28536e-12	1.04599e-11	MULTISPECIES: glycosyltransferase
B3-1000114	1957.81	3344.02	1959.66	2047.94	-0.40375	down	5.46672e-06	1.26986e-05	_
B3-1000115	745.708	1317.97	637.614	684.185	-0.642713	down	9.03976e-07	2.21617e-06	_
B3-1000116	25.017	29.668	11.806	4.61	-1.73592	down	0.118469	0.170407	putative glycosyl transferase YibD
B3-1000117	174.166	415.42	87.854	86.663	-1.75632	down	2.91248e-58	2.82451e-57	MULTISPECIES: divergent polysaccharide deacetylase family protein
B3-1000118	257.557	495.793	152.369	135.67	-1.38705	down	3.45012e-64	3.56242e-63	MULTISPECIES: murein hydrolase activator EnvC
B3-1000119	463.93	526.178	911.496	980.643	0.934359	up	3.84458e-232	9.37295e-231	MULTISPECIES: 2,3-bisphosphoglycerate-independent phosphoglycerate mutase
B3-1000121	2265.06	2666.18	2088.47	2467.5	-0.11419	down	0.0196322	0.0326646	Hypothetical protein yibN
B3-1000122	3337.05	3369.84	4060.24	4328.02	0.322727	up	3.50151e-43	2.7562e-42	MULTISPECIES: glutaredoxin
B3-1000123	3810.82	4004.48	4006.21	4938.71	0.194768	up	5.33286e-49	4.5887e-48	MULTISPECIES: protein-export protein SecB
B3-1000124	1613.62	2006.87	1776.67	1602	-0.099727	down	3.03467e-05	6.70325e-05	MULTISPECIES: glycerol-3-phosphate dehydrogenase (NAD(P)(+))
B3-1000125	1041.06	1339.29	761.428	846.076	-0.566348	down	1.85686e-18	7.7914e-18	MULTISPECIES: serine acetyltransferase
B3-1000126	264.928	303.006	216.563	235.856	-0.328062	down	0.23912	0.315748	MULTISPECIES: tRNA (uridine(34)/cytosine(34)/5-carboxymethylaminomethyluridine(34)-2'-O)-methyltransferase TrmL
B3-1000127	161.71	225.963	268.816	448.598	0.887962	up	2.75108e-60	2.74379e-59	MULTISPECIES: alpha-hydroxy-acid oxidizing enzyme
B3-1000128	133.47	253.938	267.081	287.763	0.518226	up	1.04752e-17	4.28944e-17	MULTISPECIES: dual role activator/repressor for lldPRD operon
B3-1000129	254.332	332.184	409.116	407.805	0.478025	up	1.4226e-46	1.18161e-45	L-lactate permease
B3-1000130	20.797	31.619	19.216	16.079	-0.570517	down	0.00273916	0.00512231	adhesin
B3-1000132	250.709	268.896	102.414	245.308	-0.579478	down	0.00205596	0.0039001	MULTISPECIES: YibL family ribosome-associated protein
B3-1000133	43.673	43.161	31.707	86.663	0.446963	up	0.108857	0.158179	MULTISPECIES: hypothetical protein
B3-1000134	139.177	203.945	111.352	92.854	-0.748691	down	9.05054e-05	0.000193898	hypothetical protein LI75_21835
B3-1000135	170.691	263.956	245.804	268.136	0.241755	up	1.10343e-10	3.29215e-10	MULTISPECIES: mannitol-1-phosphate 5-dehydrogenase
B3-1000136	232.581	275.022	556.32	495.802	1.05153	up	3.64439e-193	7.93031e-192	PTS mannitol transporter subunit IICBA
B3-1000137	11.661	36.493	16.814	26.859	-0.140908	down	0.887725	0.94516	conserved hypothetical protein
B3-1000138	2244.51	2821.05	1437.54	2282.42	-0.445434	down	2.0515e-08	5.48663e-08	_
B3-1000139	1188.73	1654.91	954.594	1374.55	-0.287936	down	0.0140981	0.0239023	_
B3-1000140	74.01	100.275	70.415	83.584	-0.178525	down	0.907637	0.962662	transposase
B3-1000141	245.266	306.844	252.509	234.008	-0.182465	down	0.60528	0.697768	_
B3-1000142	6.667	11.98	9.534	6.142	-0.250357	down	1	1	MULTISPECIES: HlyD family secretion protein
B3-1000143	0	0	5.067	0	11.3075	up	0.125	0.178297	hypothetical protein C3989_00558
B3-1000144	28.544	52.513	22.105	20.836	-0.916549	down	1.32734e-08	3.60856e-08	rhsB protein in rhs element
B3-1000145	40.898	56.417	38.868	36.11	-0.376186	down	0.456341	0.550284	rhsB element core protein RshB
B3-1000146	305.825	476.254	425.492	360.742	0.00764439	up	0.00190097	0.00361389	MULTISPECIES: glutathione S-transferase
B3-1000147	269.118	512.388	194.125	210.589	-0.949351	down	3.94153e-35	2.36942e-34	MULTISPECIES: L-selenocysteinyl-tRNA(Sec) synthase
B3-1000148	343.756	535.849	338.636	327.278	-0.401519	down	4.79521e-05	0.000104432	selenocysteinyl-tRNA-specific translation elongation factor SelB
B3-1000149	1871.96	3229.66	1811.4	1881.15	-0.466337	down	2.92983e-09	8.27708e-09	insertion element IS1 1/5/6 protein insB
B3-1000150	4489.72	7865	3976.57	3717.41	-0.683261	down	8.66569e-39	5.55152e-38	_
B3-1000151	15.603	20.377	11.395	13.862	-0.510478	down	0.267182	0.347918	permease
B3-1000152	19.885	23.069	19.04	27.082	0.102658	up	0.298593	0.383603	MULTISPECIES: AraC family transcriptional regulator
B3-1000153	19.259	41.071	17.539	20.545	-0.663663	down	0.167444	0.231373	L-ribulose-5-phosphate 4-epimerase
B3-1000154	58.27	104.89	33.554	36.429	-1.22119	down	3.79262e-07	9.49235e-07	xylulose 5-phosphate 3-epimerase, partial
B3-1000155	41.347	51.078	54.877	35.713	-0.0289307	down	0.648791	0.736957	MULTISPECIES: hypothetical protein
B3-1000156	25.675	36.908	18.358	17.204	-0.815399	down	0.00852135	0.014918	MULTISPECIES: IS91 family transposase
B3-1000158	1.064	1.052	2.511	0	0.246708	up	1	1	3-keto-L-gulonate-6-phosphate decarboxylase UlaD
B3-1000159	2.828	9.315	4.819	6.947	-0.0454933	down	0.683489	0.770059	MULTISPECIES: carbohydrate kinase
B3-1000160	4.289	2.826	6.746	5.268	0.755616	up	0.0987371	0.144748	MULTISPECIES: TRAP transporter substrate-binding protein DctP
B3-1000161	2.91	2.301	2.747	1.609	-0.258448	down	1	1	2,3-diketo-L-gulonate transporter large permease YiaN
B3-1000162	0	1.471	0	2.743	0.898049	up	1	1	MULTISPECIES: 2,3-diketo-L-gulonate TRAP transporter permease
B3-1000163	4.522	2.98	1.186	4.167	-0.486773	down	1	1	MULTISPECIES: YhcH/YjgK/YiaL family protein
B3-1000164	4.943	9.771	11.664	9.759	0.54191	up	0.0627367	0.0953728	MULTISPECIES: 2,3-diketo-L-gulonate reductase
B3-1000165	116.334	154.388	79.734	127.086	-0.388433	down	0.106108	0.154611	MULTISPECIES: IclR family transcriptional regulator
B3-1000166	90.79	133.852	73.749	109.701	-0.292238	down	0.640314	0.729215	electron transporter HydN
B3-1000167	446.131	603.802	390.71	411.03	-0.38909	down	0.000276807	0.000568291	MULTISPECIES: valine--pyruvate transaminase
B3-1000168	22.231	25.403	14.753	18.242	-0.529717	down	0.0757812	0.113177	alpha-amylase
B3-1000169	240.086	590.133	179.147	134.986	-1.40211	down	1.14103e-32	6.57404e-32	protein bax
B3-1000170	64.354	108.772	70.009	85.888	-0.151227	down	0.620431	0.711806	xylose operon transcription regulator XylR
B3-1000171	17.906	23.004	15.961	18.147	-0.262329	down	0.863415	0.92564	sugar ABC transporter permease
B3-1000172	5.736	15.871	7.218	5.284	-0.789243	down	0.47313	0.567669	MULTISPECIES: D-xylose ABC transporter ATP-binding protein
B3-1000173	4.465	7.355	0.585	1.371	-2.59402	down	0.00442505	0.00807146	D-xylose transport ATP-binding protein XylG
B3-1000175	33.292	38.647	32.004	45.766	0.112437	up	0.0771606	0.115009	xylose isomerase
B3-1000176	26.668	49.356	38.898	50.479	0.233443	up	0.00349783	0.00646301	xylulokinase
B3-1000177	3.986	25.604	29.781	11.017	0.463362	up	0.108129	0.157251	orf, hypothetical protein
B3-1000178	1141.07	2046.73	1144.07	1031.59	-0.551105	down	9.82182e-19	4.1711e-18	_
B3-1000179	898.239	1341.08	958.137	1053.1	-0.154973	down	0.319577	0.406594	_
B3-1000180	3.359	9.96	2.642	0	-2.33291	down	0.375	0.466513	YiaB family inner membrane protein
B3-1000181	34.708	47.601	38.997	35.892	-0.136293	down	0.699216	0.782587	acyltransferase
B3-1000182	18.813	58.101	12.947	13	-1.5676	down	0.00660882	0.0117773	MULTISPECIES: membrane protein
B3-1000183	1555.62	1866.1	2123.96	1904.32	0.235439	up	3.45315e-57	3.30023e-56	MULTISPECIES: glycine--tRNA ligase subunit alpha
B3-1000184	1834.94	2186.61	2735.49	2232.21	0.304827	up	2.05004e-207	4.59384e-206	MULTISPECIES: glycine--tRNA ligase subunit beta
B3-1000185	57157.4	70241.3	13624.3	21342.4	-1.8653	down	0	0	MULTISPECIES: cold-shock protein
B3-1000186	152.734	146.15	85.805	140.716	-0.399938	down	0.264336	0.34498	MULTISPECIES: transcriptional regulator
B3-1000187	1229.39	1431.68	1492.92	1925.25	0.361218	up	1.32475e-55	1.24351e-54	MULTISPECIES: DUF3053 domain-containing protein
B3-1000188	245.291	318.213	204.306	271.323	-0.244588	down	0.558082	0.651632	putative dehydrogenase
B3-1000189	212.714	352.83	276.595	347.639	0.142447	up	2.22065e-05	4.96346e-05	MULTISPECIES: OmpA family lipoprotein
B3-1000190	1470.4	2070.34	1331.28	1665.02	-0.240871	down	0.281562	0.364577	_
B3-1000191	1236.34	1334.59	688.552	1190.55	-0.452248	down	1.99838e-05	4.48189e-05	_
B3-1000192	110.154	144.334	96.859	93.22	-0.420995	down	0.00508862	0.00922432	trimethylamine-N-oxide reductase 2
B3-1000193	150.375	211.85	140.919	148.861	-0.321926	down	0.473583	0.568084	MULTISPECIES: N-acetyltransferase
B3-1000194	236.412	250.946	226.277	289.262	0.0810993	up	0.00605623	0.0108698	DNA-3-methyladenine glycosylase 1
B3-1000195	31.288	33.913	56.36	74.389	1.00381	up	1.07385e-08	2.94067e-08	MULTISPECIES: autotransporter outer membrane beta-barrel domain-containing protein
B3-1000196	14.005	13.84	10.556	7.527	-0.622728	down	0.229864	0.30498	transporter
B3-1000197	441.136	505.188	429.598	382.226	-0.221167	down	0.823913	0.892742	MULTISPECIES: phosphoethanolamine transferase EptB
B3-1000198	2.081	8.227	0	0	-12.3318	down	0.0625	0.0950679	hypothetical protein
B3-1000199	272.015	417.545	360.597	434.126	0.204775	up	2.29195e-18	9.59413e-18	MULTISPECIES: periplasmic dipeptide transporter
B3-1000200	5.003	9.889	7.871	0	-0.919746	down	1	1	hypothetical protein C6986_34650, partial
B3-1000201	81.402	154.19	126.269	113.885	0.0276691	up	0.0176105	0.0294871	dipeptide ABC transporter permease DppB
B3-1000202	115.627	192.253	244.561	182.108	0.470747	up	7.63725e-15	2.87065e-14	MULTISPECIES: peptide ABC transporter permease
B3-1000203	174.22	194.85	232.888	142.017	0.0226305	up	0.00404771	0.00740885	MULTISPECIES: dipeptide ABC transporter ATP-binding protein
B3-1000204	128.461	172.047	151.278	98.952	-0.264147	down	0.783922	0.858597	MULTISPECIES: ABC transporter ATP-binding protein
B3-1000205	190.029	254.117	158.801	134.044	-0.600893	down	1.99668e-06	4.78368e-06	HAAAP family serine/threonine permease
B3-1000206	26.129	19.367	51.377	42.128	1.03927	up	0.0639147	0.0970795	_
B3-1000207	71.855	51.645	205.508	186.567	1.6666	up	1.13636e-07	2.92619e-07	_
B3-1000208	104.516	77.468	359.638	210.64	1.64784	up	4.11961e-11	1.24821e-10	_
B3-1000209	13.065	25.823	46.239	36.11	1.08239	up	0.0783539	0.116656	_
B3-1000210	111.048	71.012	390.464	228.695	1.76588	up	6.54222e-13	2.2371e-12	_
B3-1000211	19.597	12.911	102.754	36.11	2.09474	up	0.000192195	0.000399723	hypothetical protein HMPREF9540_00451, partial
B3-1000212	47.032	82.586	42.276	32.886	-0.786175	down	2.29907e-05	5.12788e-05	MULTISPECIES: cellulose biosynthesis protein BcsG
B3-1000213	62.465	137.989	37.569	23.697	-1.71008	down	9.61299e-05	0.000205697	cellulose biosynthesis protein BcsF, partial
B3-1000214	112.896	187.033	52.318	61.718	-1.39512	down	8.75012e-33	5.05243e-32	cellulose biosynthesis protein BcsE
B3-1000215	2250.83	3877.07	2178.38	2280.07	-0.458848	down	2.53607e-10	7.49015e-10	_
B3-1000216	1667.79	3067.11	1827.66	1647.75	-0.446148	down	9.58234e-05	0.000205124	_
B3-1000217	18.664	44.267	5.872	20.634	-1.24739	down	0.107752	0.15692	MULTISPECIES: hypothetical protein
B3-1000218	31.855	37.962	39.792	35.39	0.106806	up	0.165979	0.229891	MULTISPECIES: cellulose biosynthesis protein BcsQ
B3-1000219	17.103	16.902	23.54	15.757	0.208661	up	0.647606	0.736087	UDP-forming cellulose synthase catalytic subunit
B3-1000220	10.916	14.178	9.567	5.172	-0.767623	down	0.0399282	0.0628961	UDP-forming cellulose synthase catalytic subunit
B3-1000221	8.675	13.779	12.428	7.136	-0.198752	down	0.86905	0.930544	cellulose biosynthesis cyclic di-GMP-binding regulatory protein BcsB
B3-1000222	12.109	21.414	8.521	11.743	-0.726176	down	0.137368	0.194144	MULTISPECIES: cellulase
B3-1000223	27.842	49.952	22.909	29.598	-0.567131	down	0.0343212	0.0547849	cellulose biosynthesis protein BcsC
B3-1000224	28.235	45.843	28.87	19.325	-0.620141	down	0.0225932	0.0372265	cellulose synthase operon protein C
B3-1000225	137.778	262.344	97.301	100.354	-1.01745	down	4.36473e-29	2.36711e-28	conserved hypothetical protein
B3-1000226	329.993	513.561	462.608	693.914	0.455239	up	1.76224e-46	1.46141e-45	MULTISPECIES: C4-dicarboxylate ABC transporter
B3-1000227	381.253	553.296	501.867	533.614	0.147959	up	2.46811e-17	9.9366e-17	MULTISPECIES: insulinase family protein
B3-1000228	36.179	52.944	65.665	59.613	0.491254	up	7.65193e-06	1.75884e-05	ketodeoxygluconokinase
B3-1000229	12.202	9.866	6.107	5.11	-0.976143	down	0.215327	0.288601	MULTISPECIES: cyclic-guanylate-specific phosphodiesterase
B3-1000230	19.511	21.65	24.499	24.599	0.254375	up	0.00952749	0.0165474	MULTISPECIES: AsmA family protein
B3-1000231	63.456	86.426	113.658	97.767	0.496313	up	2.20231e-11	6.74657e-11	MULTISPECIES: MFS transporter
B3-1000232	49.398	57.757	57.457	61.536	0.151175	up	0.0256669	0.0418977	inner membrane protein YhjD
B3-1000233	26.855	31.561	25.118	38.116	0.114333	up	0.180762	0.247695	putative transcriptional regulator LYSR-type
B3-1000234	40.458	34.985	29.832	43.099	-0.0488536	down	0.722787	0.805203	DNA-binding response regulator
B3-1000235	933.744	1407.01	795.774	897.446	-0.467202	down	2.81778e-15	1.0706e-14	_
B3-1000236	3150.39	4505.57	3346.81	3491.05	-0.163038	down	0.000269871	0.000555134	MULTISPECIES: glutamine--fructose-6-phosphate transaminase (isomerizing)
B3-1000237	2279.06	2958.69	2101.3	1917.69	-0.38211	down	1.25299e-15	4.82326e-15	MULTISPECIES: bifunctional N-acetylglucosamine-1-phosphate uridyltransferase/glucosamine-1-phosphate acetyltransferase
B3-1000238	9964.11	12128.1	17267	17600.4	0.658343	up	0	0	MULTISPECIES: ATP synthase epsilon chain
B3-1000239	9652.32	11914	12799.7	13000.9	0.258625	up	0	0	MULTISPECIES: ATP synthase subunit beta
B3-1000240	9924.94	12131.7	8552.97	8840.88	-0.342639	down	1.23444e-26	6.39192e-26	ATP synthase F1, gamma subunit, partial
B3-1000241	12620.5	15107.5	17878.9	14065.5	0.204222	up	0	0	MULTISPECIES: ATP synthase subunit alpha
B3-1000242	11126.6	13931.1	14072.3	12095.2	0.0625216	up	1.76895e-88	2.27203e-87	ATP synthase subunit delta
B3-1000243	14645.9	17644.8	15717.8	14583.8	-0.0917293	down	7.73837e-19	3.30497e-18	F0F1 ATP synthase subunit B
B3-1000244	9003.73	10612.1	9846.64	10215.5	0.0324543	up	1.75613e-23	8.39183e-23	F0F1 ATP synthase subunit C
B3-1000245	5786.52	7223.28	5978.46	4800.74	-0.271349	down	0.0021837	0.00412607	MULTISPECIES: ATP synthase subunit A
B3-1000246	1791.53	3207.51	1056.09	1114.72	-1.20342	down	5.79452e-105	8.26937e-104	membrane-bound ATP synthase
B3-1000247	500.848	976.539	425.934	415.61	-0.811936	down	2.19603e-20	9.70973e-20	16S rRNA methyltransferase GidB, partial
B3-1000248	1302.35	2194.91	1261.52	1220.51	-0.494702	down	5.1123e-34	3.0351e-33	MULTISPECIES: tRNA uridine-5-carboxymethylaminomethyl(34) synthesis enzyme MnmG
B3-1000249	827.831	1587.56	309.928	528.472	-1.52655	down	2.85194e-89	3.69e-88	MULTISPECIES: FMN-binding protein MioC
B3-1000250	90.683	135.189	89.456	123.198	-0.0869967	down	0.493485	0.589139	MULTISPECIES: transcriptional regulator AsnC
B3-1000251	8921.2	10479.9	11833.9	13312.4	0.374207	up	0	0	MULTISPECIES: asparagine synthetase A
B3-1000252	36.44	91.713	37.832	41.183	-0.697655	down	0.000934175	0.00183285	MULTISPECIES: protein viaA
B3-1000253	61.264	86.627	85.621	72.075	0.0926106	up	0.00422707	0.00772105	MULTISPECIES: ATPase RavA
B3-1000254	919.411	1389.17	788.676	890.11	-0.459588	down	2.662e-14	9.78916e-14	_
B3-1000255	43.092	41.37	66.817	81.672	0.813967	up	1.55456e-06	3.75175e-06	MULTISPECIES: fimbrial protein
B3-1000256	15.42	12.382	0.758	2.664	-3.02154	down	1.09286e-05	2.48275e-05	MULTISPECIES: fimbrial chaperone
B3-1000257	18.175	19.344	8.577	14.684	-0.689661	down	0.00835215	0.0146755	fimbrial biogenesis outer membrane usher protein
B3-1000258	8.874	16.078	0	8.176	-1.60945	down	0.0346897	0.0553228	fimbrial family protein
B3-1000259	211.442	230.394	388.036	535.715	1.06399	up	3.00335e-85	3.74778e-84	phosphate ABC transporter substrate-binding protein PstS
B3-1000260	100.678	134.358	110.396	92.08	-0.215129	down	0.968571	1	MULTISPECIES: phosphate ABC transporter permease
B3-1000261	123.519	192.495	104.622	116.718	-0.51372	down	0.00588389	0.0105677	MULTISPECIES: phosphate ABC transporter permease PstA
B3-1000262	243.364	304.466	253.061	301.475	0.0175528	up	0.00677524	0.0120576	MULTISPECIES: phosphate ABC transporter ATP-binding protein
B3-1000263	352.742	398.542	422.649	585.516	0.424301	up	1.00412e-20	4.50398e-20	phosphate transport system regulator PhoU
B3-1000264	8.429	15.827	5.303	6.989	-0.980506	down	0.103805	0.151424	transcriptional antiterminator BglG
B3-1000265	11.272	26.505	12.534	19.696	-0.229091	down	1	1	PTS beta-glucoside transporter subunit IIABC
B3-1000266	21.978	36.924	6.914	24.298	-0.916172	down	0.126289	0.179838	MULTISPECIES: glycoside hydrolase family 1 protein
B3-1000267	1488.95	2074.43	1440.49	1783.57	-0.144371	down	0.0185392	0.030983	_
B3-1000268	51.962	125.089	41.917	60.149	-0.794651	down	4.62926e-05	0.000100943	6-phospho-beta-glucosidase, partial
B3-1000269	2342.28	4020.94	2210.67	2329.94	-0.486868	down	6.14238e-13	2.11964e-12	_
B3-1000270	4570.17	7981.2	4066.62	3814.33	-0.671404	down	1.30068e-37	8.11536e-37	_
B3-1000271	105.652	178.512	136.707	188.399	0.194185	up	0.0609922	0.093151	FadR family transcriptional regulator
B3-1000272	6666.82	2329.84	147.965	438.734	-3.93869	down	0	0	_
B3-1000273	94.904	116.201	103.708	135.412	0.179772	up	0.00215162	0.00406994	MULTISPECIES: transcriptional regulator
B3-1000274	478.647	516.222	463.21	945.245	0.501534	up	5.4211e-16	2.11463e-15	MULTISPECIES: DUF413 domain-containing protein
B3-1000275	25.654	35.917	16.814	29.544	-0.409417	down	0.683489	0.770059	ATP-dependent protease
B3-1000276	968.935	1225.79	775.289	914.691	-0.377036	down	3.73883e-05	8.2002e-05	_
B3-1000277	1226.68	1694.88	1210.76	1173.62	-0.293132	down	0.0112964	0.0193894	_
B3-1000278	4545.42	7923.1	4008.21	3720.26	-0.690036	down	3.59434e-40	2.66589e-39	_
B3-1000279	2344.15	4015.4	2209.21	2326.5	-0.487596	down	5.34029e-13	1.86485e-12	_
B3-1000280	16.962	21.335	7.277	11.366	-1.03852	down	0.0168531	0.0283355	ATP-dependent protease
B3-1000282	215.886	344.159	197.759	275.46	-0.243034	down	0.544769	0.638636	MULTISPECIES: acetolactate synthase 2 catalytic subunit
B3-1000283	160.337	253.53	145.023	189.576	-0.306732	down	0.603406	0.69576	ACT domain, partial
B3-1000284	707.001	825.405	979.675	1137.11	0.466075	up	1.8345e-62	1.86496e-61	MULTISPECIES: branched-chain-amino-acid transaminase
B3-1000285	678.042	778.568	663.386	764.099	-0.029139	down	9.51539e-08	2.45507e-07	MULTISPECIES: dihydroxy-acid dehydratase
B3-1000286	602.287	666.522	638.191	665.542	0.0391735	up	6.47883e-11	1.94887e-10	dihydroxy-acid dehydratase
B3-1000287	150.724	205.107	248.264	199.937	0.332952	up	1.73029e-10	5.13335e-10	HTH-type transcriptional regulator IlvY
B3-1000288	86.513	101.558	103.38	169.54	0.537196	up	1.78301e-15	6.81868e-15	MULTISPECIES: ketol-acid reductoisomerase
B3-1000289	232.659	237.348	222.342	451.756	0.520274	up	1.82983e-07	4.64156e-07	MULTISPECIES: peptidyl-prolyl cis-trans isomerase
B3-1000290	22.892	67.87	21.278	24.925	-0.974071	down	0.0532894	0.0821012	MULTISPECIES: growth inhibitor PemK
B3-1000291	1146.41	2065.22	1151.78	1038.98	-0.551876	down	6.38697e-19	2.73668e-18	_
B3-1000292	1603.72	2325.93	1658.55	1873.57	-0.153871	down	0.195628	0.265373	_
B3-1000293	151.075	237.23	113.06	102.543	-0.848807	down	6.03056e-20	2.65305e-19	MULTISPECIES: ATP-dependent DNA helicase Rep
B3-1000294	849.906	1414.61	528.715	508.163	-1.12695	down	4.20839e-155	7.91479e-154	MULTISPECIES: guanosine-5'-triphosphate,3'-diphosphate pyrophosphatase
B3-1000295	1913.05	2627.47	1534.44	1382.1	-0.638602	down	1.8088e-67	1.92817e-66	ATP-dependent RNA helicase
B3-1000296	2193.41	2643.05	1274.52	2676.72	-0.291647	down	0.00821761	0.0144536	Thioredoxin
B3-1000297	8910.37	11390.5	9446.89	8110.77	-0.209441	down	0.406592	0.498513	transcription termination factor Rho
B3-1000298	815.011	1177.93	521.933	362.087	-1.17275	down	2.4705e-22	1.14421e-21	MULTISPECIES: hypothetical protein
B3-1000299	993.684	1498.62	815.72	549.3	-0.868556	down	1.37525e-68	1.47496e-67	UDP-GlcNAc:undecaprenylphosphate GlcNAc-1-phosphate transferase
B3-1000300	670.721	1054.91	584.356	372.402	-0.850894	down	2.34111e-42	1.82102e-41	ECA polysaccharide chain length modulation protein
B3-1000301	920.06	1282.22	706.957	753.421	-0.592657	down	2.21013e-25	1.10843e-24	UDP-N-acetylglucosamine 2-epimerase, partial
B3-1000302	1026.67	1309.96	906.332	789.44	-0.462482	down	7.69005e-14	2.77749e-13	MULTISPECIES: UDP-N-acetyl-D-mannosamine dehydrogenase
B3-1000303	683.685	917.208	585.523	502.697	-0.556906	down	1.50574e-14	5.58792e-14	MULTISPECIES: dTDP-glucose 4,6-dehydratase
B3-1000304	621.497	863.21	396.965	458.373	-0.79561	down	1.4882e-29	8.11267e-29	MULTISPECIES: glucose-1-phosphate thymidylyltransferase
B3-1000305	417.019	699.274	373.202	317.766	-0.692023	down	1.23267e-11	3.81838e-11	MULTISPECIES: dTDP-4-amino-4,6-dideoxy-D-galactose acyltransferase
B3-1000306	411.064	701.524	665.746	647.677	0.239412	up	7.3112e-26	3.70913e-25	dTDP-4-amino-4,6-dideoxygalactose transaminase
B3-1000307	318.624	634.788	300.721	254.587	-0.779809	down	3.17288e-23	1.5039e-22	MULTISPECIES: lipid III flippase WzxE
B3-1000308	340.33	697.854	338.06	267.212	-0.778405	down	1.64817e-21	7.50152e-21	MULTISPECIES: TDP-N-acetylfucosamine:lipid II N-acetylfucosaminyltransferase
B3-1000309	227.34	472.02	203.001	110.011	-1.15981	down	3.98386e-43	3.13119e-42	MULTISPECIES: O-antigen assembly polymerase
B3-1000310	222.784	436.579	111.573	145.609	-1.35828	down	2.90397e-33	1.68789e-32	MULTISPECIES: UDP-N-acetyl-D-mannosaminuronic acid transferase
B3-1000311	265.193	359.671	172.546	160.384	-0.908319	down	5.27249e-26	2.69301e-25	MULTISPECIES: transporter
B3-1000312	69.635	175.43	64.196	41.544	-1.21263	down	4.39851e-16	1.7234e-15	MULTISPECIES: anaerobic sulfatase maturase
B3-1000313	8.71	34.43	0	8.024	-2.42634	down	0.0385742	0.0609822	hypothetical protein
B3-1000314	38.134	69.093	29.993	23.423	-1.0053	down	0.247789	0.325888	_
B3-1000315	1201.15	1454.41	1557.99	1374.34	0.143036	up	2.28675e-36	1.40842e-35	protoheme IX biogenesis protein HemY
B3-1000316	1059.95	1364.37	1097.56	1179.47	-0.0904268	down	0.000120015	0.000254839	MULTISPECIES: uroporphyrinogen-III C-methyltransferase
B3-1000317	510.309	830.816	475.496	464.895	-0.51211	down	4.93563e-07	1.22889e-06	MULTISPECIES: uroporphyrinogen-III synthase
B3-1000318	856.766	1236.77	1155.1	1063.97	0.0840154	up	5.67462e-17	2.25359e-16	MULTISPECIES: hydroxymethylbilane synthase
B3-1000319	669.079	1156.79	745.831	595.879	-0.444511	down	8.89006e-15	3.33678e-14	class I adenylate cyclase
B3-1000320	134.064	162.899	79.514	182.236	-0.182092	down	1	1	MULTISPECIES: iron donor protein CyaY
B3-1000321	774.649	929.611	1006.38	1159.76	0.345983	up	6.45162e-11	1.94249e-10	putative lipoprotein
B3-1000322	760.014	1057.6	919.423	848.58	-0.0399259	down	2.74507e-05	6.08655e-05	diaminopimelate epimerase
B3-1000323	575.946	998.544	491.39	405.776	-0.811436	down	1.6164e-24	7.92548e-24	MULTISPECIES: DUF484 domain-containing protein
B3-1000324	415.268	732.963	234.444	311.583	-1.07237	down	1.22121e-43	9.75855e-43	MULTISPECIES: tyrosine recombinase XerC
B3-1000325	458.515	830.427	379.2	405.215	-0.716497	down	1.08944e-15	4.2091e-15	MULTISPECIES: flavin mononucleotide phosphatase YigB
B3-1000326	541.284	757.275	450.754	366.766	-0.667584	down	3.66954e-38	2.31423e-37	DNA helicase II
B3-1000327	177.347	155.193	323.214	295.836	0.896524	up	4.52069e-41	3.42532e-40	MULTISPECIES: acetolactate synthase
B3-1000328	3.266	9.683	7.707	6.018	0.0839529	up	0.814529	0.884394	hypothetical protein
B3-1000329	921.004	1390.22	789.093	891.577	-0.45962	down	2.49503e-14	9.19441e-14	_
B3-1000331	18.565	36.695	19.469	11.403	-0.839895	down	0.607239	0.698955	hypothetical protein
B3-1000332	0	5.165	4.11	4.815	0.788849	up	1	1	hypothetical protein HMPREF9553_01344
B3-1000333	492.577	684.745	524.531	487.311	-0.218525	down	1	1	Magnesium and cobalt transport protein corA
B3-1000334	4.409	8.715	5.78	0	-1.18279	down	0.42395	0.517027	DUF943 family protein
B3-1000335	1.238	3.67	0	0	-11.2615	down	0.125	0.178297	DUF3289 family protein
B3-1000336	783.871	1307.73	709.001	706.72	-0.563068	down	1.63328e-07	4.16104e-07	_
B3-1000337	4455.69	7794.67	3976.57	3697.45	-0.674768	down	3.54379e-37	2.20066e-36	_
B3-1000338	2.352	2.324	1.85	0	-1.33681	down	1	1	Hypothetical membrane protein
B3-1000339	254.228	288.933	251.816	225.442	-0.18661	down	0.768297	0.844225	MULTISPECIES: EamA family transporter RarD
B3-1000340	244.206	306.891	245.423	301.378	-0.0112904	down	0.06918	0.104116	MULTISPECIES: thioesterase family protein
B3-1000341	308.142	450.381	288.915	301.081	-0.362487	down	0.0350764	0.0558808	MULTISPECIES: phospholipase A
B3-1000342	220.175	401.768	141.135	134.173	-1.17573	down	2.55622e-56	2.40806e-55	ATP-dependent DNA helicase
B3-1000343	412.103	806.641	381.586	407.024	-0.62801	down	3.24837e-09	9.15243e-09	MULTISPECIES: threonine export protein RhtC
B3-1000344	59.074	65.118	50.037	60.706	-0.165354	down	0.946749	0.997714	MULTISPECIES: homoserine/homoserine lactone efflux protein
B3-1000345	334.467	507.061	260.35	212.847	-0.830568	down	1.74197e-20	7.74763e-20	MULTISPECIES: lysophospholipase L2
B3-1000346	300.337	498.752	220.978	239.379	-0.7956	down	1.82354e-14	6.73878e-14	MULTISPECIES: sugar/pyridoxal phosphate phosphatase YigL
B3-1000347	162.261	290.503	109.741	90.274	-1.17864	down	4.4675e-21	2.02286e-20	putative membrane protein
B3-1000348	45.11	45.311	59.326	83.802	0.662564	up	1.18605e-07	3.05116e-07	HTH-type transcriptional regulator MetR
B3-1000349	96.684	102.639	103.517	155.167	0.376079	up	1.77506e-14	6.56885e-14	MULTISPECIES: 5-methyltetrahydropteroyltriglutamate--homocysteine methyltransferase
B3-1000350	13.567	13.408	14.227	4.167	-0.552338	down	1	1	hypothetical protein Sd1012_0038
B3-1000351	20.075	22.673	0	5.284	-3.01568	down	0.00234985	0.00442573	MULTISPECIES: hypothetical protein
B3-1000352	4.126	12.232	3.245	7.602	-0.592611	down	1	1	hypothetical protein CBL17_16715, partial
B3-1000353	1617.21	2364.03	1672.19	1887.77	-0.161358	down	0.253482	0.332131	_
B3-1000354	1103.65	1991.27	1136.36	1014.36	-0.525083	down	1.17541e-15	4.5346e-15	IS3-like element IS2 family transposase
B3-1000355	335.279	671.897	362.589	398.995	-0.40324	down	0.0914282	0.134901	Uncharacterised protein
B3-1000357	125.419	185.922	116.259	175.39	-0.0942618	down	0.556449	0.650302	MULTISPECIES: dienelactone hydrolase family protein
B3-1000358	218.755	287.801	245.175	269.564	0.0231192	up	0.0245583	0.0402126	putative dienelactone hydrolase-like enzyme
B3-1000359	878.614	737.467	2311.96	2019.02	1.42219	up	0	0	MULTISPECIES: uridine phosphorylase
B3-1000360	108.344	213.159	75.789	95.679	-0.906885	down	5.42203e-14	1.96507e-13	rmuC family protein
B3-1000361	862.258	1331.7	885.151	1054.06	-0.178068	down	0.409958	0.50229	MULTISPECIES: ubiquinone/menaquinone biosynthesis C-methyltransferase UbiE
B3-1000362	910.376	1471.5	1054.8	962.093	-0.239962	down	0.794134	0.867436	MULTISPECIES: ubiquinone biosynthesis protein UbiJ
B3-1000363	607.894	931.311	471.352	467.777	-0.712789	down	1.46728e-40	1.10067e-39	MULTISPECIES: ubiquinone biosynthesis protein UbiB
B3-1000364	2210.51	2429.9	2129.06	2607.13	0.0294716	up	1.40749e-06	3.40304e-06	MULTISPECIES: twin-arginine translocase subunit TatA
B3-1000365	1975.63	2449.69	1875.38	1645.09	-0.330012	down	0.00176481	0.00336355	Sec-independent protein translocase subunit TatB
B3-1000366	1111.34	1533.5	1285.41	1004.66	-0.207786	down	0.62838	0.717609	Sec-independent protein translocase protein
B3-1000367	172.992	345.488	102.754	122.026	-1.20577	down	4.05294e-22	1.86726e-21	3'-5' ssDNA/RNA exonuclease TatD
B3-1000368	363.431	552.837	329.279	267.541	-0.618472	down	6.6069e-05	0.00014259	transcriptional activator RfaH
B3-1000369	1011	1430.35	1158.39	1126.36	-0.0956406	down	1.05396e-05	2.39644e-05	Chain A, Crystal Structure Of C-terminally Tagged Apo-ubid From E. Coli
B3-1000370	787.89	1427.19	618.894	680.53	-0.769487	down	1.9125e-30	1.06574e-29	NAD(P)H-flavin reductase
B3-1000371	24.892	36.252	34.518	22.933	-0.0898759	down	0.522536	0.615863	acetyl-CoA C-acyltransferase FadA
B3-1000372	21.628	21.976	41.208	39.571	0.889489	up	1.19105e-14	4.45143e-14	multifunctional fatty acid oxidation complex subunit alpha
B3-1000373	1589.46	1684.4	2174.08	2462.3	0.502007	up	1.01519e-208	2.29442e-207	MULTISPECIES: Xaa-Pro dipeptidase
B3-1000374	619.449	910.339	631.56	682.739	-0.219038	down	0.956937	1	elongation factor
B3-1000375	368.29	558.919	294.249	252.022	-0.763276	down	5.95232e-26	3.03143e-25	MULTISPECIES: trk system potassium uptake protein trkH
B3-1000376	284.261	446.928	254.062	332.131	-0.318868	down	0.225449	0.300409	MULTISPECIES: menaquinone-dependent protoporphyrinogen IX dehydrogenase
B3-1000377	6666.82	2329.84	147.965	438.734	-3.93869	down	0	0	_
B3-1000378	49.437	56.78	30.476	33.237	-0.737337	down	0.0384715	0.0608747	MULTISPECIES: molybdopterin-guanine dinucleotide biosynthesis protein B
B3-1000379	84.511	121.043	136.791	148.953	0.475202	up	1.01045e-06	2.46573e-06	molybdopterin-guanine dinucleotide biosynthesis protein A
B3-1000380	1170.58	1159.43	1029.59	1791.05	0.275684	up	8.12312e-13	2.66188e-12	MULTISPECIES: hypothetical protein
B3-1000381	665.456	843.431	616.71	622.318	-0.284276	down	0.102729	0.150061	MULTISPECIES: serine/threonine protein kinase
B3-1000382	540.083	670.521	360.179	405.328	-0.661238	down	9.96329e-12	3.10454e-11	thiol:disulfide interchange protein DsbA
B3-1000383	2148.18	3701.84	2102.05	2199.26	-0.443667	down	6.97362e-09	1.93076e-08	_
B3-1000384	1055.13	1614.59	720.358	775.41	-0.835801	down	1.1831e-15	4.56089e-15	_
B3-1000385	141.984	218.761	84.917	123.091	-0.794335	down	1.48893e-12	4.80732e-12	DUF945 family protein
B3-1000386	104.831	162.402	40.854	54.817	-1.48193	down	5.61635e-17	2.23213e-16	acyltransferase
B3-1000387	16.107	38.203	12.668	23.743	-0.576817	down	0.584665	0.676967	hypothetical protein HMPREF0358_1996
B3-1000388	2.903	14.346	0	5.35	-1.68853	down	0.289062	0.372858	MULTISPECIES: hypothetical protein
B3-1000389	335.149	453.298	331.091	438.448	-0.0350192	down	2.67141e-06	6.33393e-06	MULTISPECIES: DNA polymerase I
B3-1000390	589.675	731.076	657.108	874.256	0.213458	up	4.05069e-13	1.42586e-12	YihA family ribosome biogenesis GTP-binding protein
B3-1000391	278.043	354.072	250.236	372.143	-0.0223936	down	0.0683004	0.10291	Der GTPase-activating protein YihI
B3-1000392	472.376	647.988	678.04	612.132	0.203596	up	9.71261e-26	4.91322e-25	O2-independent coproporphyrinogen III oxidase
B3-1000393	222.45	383.151	274.936	169.814	-0.445371	down	0.409736	0.502134	hypothetical protein
B3-1000394	743.379	1145.6	1204.87	948.42	0.18894	up	3.13824e-41	2.3916e-40	nitrogen regulation protein NR
B3-1000395	602.684	1442.89	549.058	506.981	-0.953841	down	3.06027e-65	3.1975e-64	MULTISPECIES: two-component system sensor histidine kinase NtrB
B3-1000396	3899.17	6077.09	4449.19	4988.22	-0.0801069	down	4.14575e-22	1.90835e-21	MULTISPECIES: glutamine synthetase
B3-1000397	5889.09	6308.9	7174.38	5377.62	0.0412753	up	1.85138e-122	2.94543e-121	Chain A, Crystal Structure Of Escherichia Coli Gtpase Bipa/typa Complexed With Ppgpp
B3-1000398	926.843	1395.99	793.269	895.49	-0.459922	down	1.96863e-14	7.26985e-14	_
B3-1000399	179.724	232.403	159.64	232.311	-0.0724153	down	0.198772	0.269222	MULTISPECIES: DeoR/GlpR transcriptional regulator
B3-1000400	921.004	1390.74	790.763	890.599	-0.459354	down	2.73854e-14	1.00566e-13	_
B3-1000401	27.617	30.601	33.569	35.467	0.245876	up	0.0520058	0.0804767	PfkB family kinase
B3-1000402	8.026	6.345	11.994	10.352	0.636785	up	0.0488739	0.0759651	MULTISPECIES: sulfolactaldehyde 3-reductase
B3-1000403	15.889	19.629	19.995	24.155	0.313847	up	0.0842216	0.124827	MULTISPECIES: aldolase
B3-1000404	20.236	24.137	23.6	30.216	0.278342	up	0.0519889	0.0804742	MULTISPECIES: Zn-dependent alcohol dehydrogenase
B3-1000405	25.582	40.841	43.724	36.261	0.268039	up	0.00226807	0.00427475	MFS transporter
B3-1000406	7.126	16.198	6.726	7.222	-0.741674	down	0.28061	0.363695	MFS transporter
B3-1000407	783.871	1307.73	709.001	706.72	-0.563068	down	1.63328e-07	4.16104e-07	_
B3-1000408	4449.5	7800.78	3974.14	3700.3	-0.674681	down	3.72475e-37	2.31031e-36	_
B3-1000409	8.959	13.28	15.853	12.38	0.344263	up	0.424356	0.517163	MFS transporter
B3-1000410	15.095	9.422	13.122	19.031	0.391143	up	0.11466	0.165516	MULTISPECIES: aldose 1-epimerase
B3-1000411	342.159	388.113	599.26	678.142	0.806705	up	7.08958e-49	6.09033e-48	MULTISPECIES: alpha-D-glucose-1-phosphate phosphatase YihX
B3-1000412	247.283	350.601	329.871	373.01	0.233414	up	1.64782e-10	4.89419e-10	MULTISPECIES: virulence factor BrkB family protein
B3-1000413	512.2	724.269	521.933	749.402	0.0401181	up	0.000691257	0.00136591	MULTISPECIES: D-aminoacyl-tRNA deacylase
B3-1000414	408.162	571.385	550.747	701.036	0.353797	up	4.02833e-28	2.14059e-27	GNAT family N-acetyltransferase
B3-1000415	1681.12	2866.3	1618.37	1720.37	-0.445743	down	2.1815e-09	6.19622e-09	IS1 ORF
B3-1000416	46.452	48.776	41.102	80.244	0.349662	up	0.119274	0.171377	MULTISPECIES: hypothetical protein
B3-1000417	1943.49	2599.91	1779.76	1752.84	-0.363043	down	3.5787e-08	9.42742e-08	MULTISPECIES: formate dehydrogenase accessory protein FdhE
B3-1000418	3681.6	4448.54	5437.9	5295.87	0.400805	up	1.20877e-182	2.51596e-181	MULTISPECIES: formate dehydrogenase cytochrome b556(fdo) subunit
B3-1000419	5118.86	6507.28	8161.45	7851.54	0.461871	up	0	0	MULTISPECIES: formate dehydrogenase-O iron-sulfur subunit
B3-1000420	7681.44	8657.51	11606.3	10986.9	0.467574	up	0	0	formate dehydrogenase-N subunit alpha
B3-1000421	9513.23	9724.16	14798.4	14175.7	0.590851	up	0	0	formate dehydrogenase-O alpha subunit
B3-1000422	182.715	249.958	89.152	140.283	-0.915186	down	1.96519e-12	6.3256e-12	MULTISPECIES: formate dehydrogenase accessory sulfurtransferase FdhD
B3-1000423	12.005	27.916	13.886	11.711	-0.641133	down	0.188847	0.257434	hypothetical protein SS53G_2250
B3-1000424	26.622	43.85	20.304	15.237	-0.987526	down	2.36288e-05	5.26129e-05	HTH domain-containing protein
B3-1000425	75.093	100.252	54.917	73.433	-0.450107	down	0.0644317	0.0977239	MULTISPECIES: aminopeptidase
B3-1000426	85.328	156.608	74.702	56.621	-0.881496	down	9.19396e-10	2.66605e-09	PTS fructose-like transporter subunit IIBC
B3-1000427	50.504	84.227	29.792	33.444	-1.09124	down	0.000832042	0.00163612	MULTISPECIES: fructose-like phosphotransferase enzyme IIA component
B3-1000428	0	2.213	0	4.127	0.898486	up	1	1	L-rhamnose 1-epimerase
B3-1000429	4.276	4.226	4.708	5.515	0.265887	up	0.541256	0.634942	MULTISPECIES: rhamnulose-1-phosphate aldolase
B3-1000430	3.359	4.427	7.927	3.611	0.567318	up	0.108129	0.157251	MULTISPECIES: L-rhamnose isomerase
B3-1000431	3.359	6.166	4.53	0.884	-0.814794	down	0.391528	0.482607	MULTISPECIES: rhamnulokinase
B3-1000432	0	13.944	3.699	4.333	-0.795661	down	1	1	hypothetical protein EcF11_2924
B3-1000433	8.429	19.159	10.607	6.989	-0.648734	down	0.427043	0.520076	MULTISPECIES: HTH-type transcriptional activator RhaS
B3-1000434	9.767	14.85	22.455	15.921	0.640507	up	0.00669502	0.0119269	HTH-type transcriptional activator RhaR
B3-1000435	2.727	14.146	6.433	7.536	-0.272452	down	1	1	MULTISPECIES: rhamnose/proton symporter RhaT
B3-1000436	1450.35	1547.87	1265.49	1940.6	0.096711	up	8.26673e-14	2.98169e-13	superoxide dismutase
B3-1000437	6.03	5.959	4.742	0	-1.33778	down	1	1	Uncharacterised protein
B3-1000438	31.355	38.734	25.221	19.04	-0.663128	down	0.0563037	0.0865679	2-keto-3-deoxygluconate transporter
B3-1000439	229.935	207.613	279.49	379.393	0.590579	up	9.25856e-19	3.93825e-18	MULTISPECIES: 6-N-hydroxylaminopurine resistance protein
B3-1000440	620.764	764.697	604.138	525.563	-0.294425	down	0.0487222	0.0758004	MULTISPECIES: two-component sensor histidine kinase
B3-1000441	966.886	929.611	1197.85	1159.54	0.313856	up	2.62927e-33	1.53331e-32	DNA-binding transcriptional regulator CpxR
B3-1000442	1777.71	3145.74	1220.93	1682.97	-0.761671	down	3.7134e-48	3.13881e-47	cell-envelope stress modulator CpxP
B3-1000443	409.384	518.853	290.646	337.584	-0.563199	down	1.06884e-08	2.92846e-08	MULTISPECIES: cation-efflux pump FieF
B3-1000444	1125.26	1317.67	1211.73	1423.47	0.109297	up	1.76811e-20	7.85726e-20	6-phosphofructokinase
B3-1000445	58.434	92.257	16.254	33.484	-1.59913	down	4.81059e-15	1.82249e-14	sulfate ABC transporter substrate-binding protein
B3-1000446	63.456	68.245	37.432	67.061	-0.333854	down	0.395122	0.486577	MULTISPECIES: CDP-diacylglycerol pyrophosphatase
B3-1000447	1798.51	1829.47	3491.24	3435.34	0.932974	up	0	0	MULTISPECIES: triose-phosphate isomerase
B3-1000448	54.087	69.721	15.721	31.416	-1.39313	down	1.25731e-06	3.04694e-06	MULTISPECIES: DUF1454 family protein
B3-1000449	71.988	102.763	62.91	76.641	-0.324504	down	0.581915	0.674673	MULTISPECIES: DUF805 domain-containing protein
B3-1000450	486.784	532.202	1074.6	1295.62	1.21788	up	1.94234e-76	2.24307e-75	Chain A, Solution NMR structure of protein yiiS from Shigella flexneri. Northeast Structural Genomics Consortium target SfR90
B3-1000451	583.792	611.073	1912.94	1616.61	1.56264	up	9.71538e-225	2.34684e-223	MULTISPECIES: universal stress protein D
B3-1000452	206.828	309.87	378.827	448.979	0.679969	up	9.24567e-33	5.33271e-32	MULTISPECIES: ferredoxin--NADP(+) reductase
B3-1000453	614.071	975.126	953.872	1252.38	0.473297	up	8.41878e-74	9.55459e-73	fructose-1,6-bisphosphatase 1 class 2
B3-1000454	2189.7	2685.54	3017.66	4836.99	0.688071	up	0	0	MULTISPECIES: glycerol kinase
B3-1000455	1651.13	1827.91	2868.14	4245.59	1.03192	up	0	0	aquaglyceroporin
B3-1000456	361.56	325.364	272.811	758.305	0.585983	up	3.92575e-10	1.14978e-09	septal ring assembly protein ZapB
B3-1000457	513.871	569.53	812.897	799.765	0.573876	up	4.1133e-33	2.38553e-32	ribonuclease E activity regulator RraA
B3-1000458	217.657	346.724	237.631	174.589	-0.453253	down	0.00550653	0.00994765	MULTISPECIES: 1,4-dihydroxy-2-naphthoate polyprenyltransferase
B3-1000459	2402.99	2623.95	3173.01	3017.12	0.300289	up	1.46892e-156	2.80266e-155	MULTISPECIES: HslU--HslV peptidase ATPase subunit
B3-1000460	2434.27	2577.56	2362.96	2368.8	-0.0829593	down	0.000412282	0.00083024	ATP-dependent protease subunit HslV
B3-1000461	431.541	808.109	272.568	286.598	-1.14858	down	4.06808e-50	3.54091e-49	cell division protein FtsN
B3-1000462	293.198	381.379	235.346	247.908	-0.4812	down	0.00016084	0.000337714	transcriptional repressor CytR
B3-1000463	152.069	231.135	157.705	114.389	-0.494004	down	2.70036e-05	5.99246e-05	MULTISPECIES: primosomal protein N'
B3-1000464	5286.16	5888.63	4095.1	9542.14	0.287304	up	2.46919e-45	2.0222e-44	MULTISPECIES: 50S ribosomal protein L31
B3-1000465	273.425	326.94	223.202	196.829	-0.515342	down	0.000114192	0.000242866	MULTISPECIES: hypothetical protein
B3-1000466	144.876	161.852	142.02	87.05	-0.421168	down	0.279444	0.362541	rhsB element core protein RshB
B3-1000467	1232.27	1699.79	1215.15	1175.9	-0.294267	down	0.010004	0.0173066	_
B3-1000468	1057.34	1313.16	810.751	983.109	-0.402126	down	7.81673e-07	1.9226e-06	_
B3-1000469	25.444	28.193	7.883	9.945	-1.58898	down	1.4767e-05	3.33317e-05	DUF4329 domain-containing protein
B3-1000470	45.515	74.969	33.809	39.604	-0.714719	down	0.150675	0.210745	conserved hypothetical protein
B3-1000471	41.499	88.86	21.76	25.489	-1.4641	down	0.052239	0.080719	insertion element protein
B3-1000472	81.09	204.927	61.045	46.961	-1.40497	down	7.16881e-13	2.39688e-12	MULTISPECIES: YiiX family permuted papain-like enzyme
B3-1000473	264.002	313.525	176.232	318.856	-0.222203	down	0.75845	0.836264	met Apo-repressor, MetJ
B3-1000474	152.521	222.794	126.172	174.671	-0.319089	down	0.173026	0.238835	cystathionine gamma-synthase
B3-1000475	309.392	449.331	338.441	326.992	-0.189279	down	0.453529	0.548149	MULTISPECIES: bifunctional aspartate kinase/homoserine dehydrogenase II
B3-1000476	5.226	5.165	4.11	0	-1.3377	down	1	1	hypothetical protein
B3-1000477	180.528	233.968	203.639	270.641	0.19438	up	2.55063e-06	6.05846e-06	Chain A, E. Coli Methylenetetrahydrofolate Reductase (oxidized)
B3-1000478	819.344	931.849	2162.49	1884.07	1.20836	up	0	0	MULTISPECIES: catalase/peroxidase HPI
B3-1000479	170.531	285.501	188.631	180.071	-0.306678	down	0.373637	0.46625	MULTISPECIES: EamA family transporter
B3-1000480	6.849	16.923	1.796	3.155	-2.26301	down	0.00249392	0.00468199	MULTISPECIES: DUF1287 domain-containing protein
B3-1000481	462.654	526.064	1074.56	990.271	1.06239	up	3.75506e-220	8.94759e-219	glycerol dehydrogenase, (NAD)
B3-1000482	109.6	88.334	90.386	144.112	0.244554	up	0.00374392	0.0068839	MULTISPECIES: fructose-6-phosphate aldolase
B3-1000483	32.99	44.028	33.709	42.345	-0.0181711	down	0.137244	0.19402	MULTISPECIES: phosphoenolpyruvate--protein phosphotransferase
B3-1000484	11.105	5.165	8.734	9.027	0.126484	up	0.511842	0.604612	MULTISPECIES: fructose-like permease IIC component 2
B3-1000486	4.799	9.486	3.775	13.265	0.254392	up	1	1	PTS fructose-like transporter subunit IIB
B3-1000487	17.051	24.223	13.97	15.709	-0.475763	down	0.193889	0.26315	pyruvate formate-lyase
B3-1000488	16.079	27.809	15.808	11.111	-0.70516	down	0.417692	0.510716	formate C-acetyltransferase
B3-1000489	18.46	25.382	16.413	19.965	-0.269234	down	0.846802	0.912474	MULTISPECIES:
B3-1000490	2.063	20.386	8.112	9.503	-0.349811	down	1	1	PTS system, IIB component
B3-1000491	17.103	33.804	20.177	19.696	-0.352436	down	1	1	AraC family transcriptional regulator
B3-1000492	55.015	113.003	119.628	132.182	0.583714	up	1.49967e-08	4.05612e-08	AraC family transcriptional regulator
B3-1000493	526.468	598.699	649.269	557.39	0.100879	up	9.77127e-18	4.01056e-17	MULTISPECIES: phosphoethanolamine transferase CptA
B3-1000494	795.132	1006.64	968.094	1012.46	0.136489	up	4.32004e-50	3.75401e-49	MULTISPECIES: phosphoenolpyruvate carboxylase
B3-1000495	223.526	298.977	280.807	320.474	0.202599	up	3.04112e-10	8.95668e-10	MULTISPECIES: acetylornithine deacetylase
B3-1000496	58.264	79.78	49.138	47.859	-0.509107	down	0.0641908	0.0974146	MULTISPECIES: N-acetyl-gamma-glutamyl-phosphate reductase
B3-1000497	72.637	97.807	65.699	56.047	-0.485417	down	0.0954578	0.140257	MULTISPECIES: acetylglutamate kinase
B3-1000498	87.8	105.545	93.69	106.91	0.0531436	up	0.011434	0.0196064	MULTISPECIES: argininosuccinate lyase
B3-1000499	1061.3	1185.56	1786.1	2030.64	0.764435	up	3.86154e-209	8.76502e-208	MULTISPECIES: DNA-binding transcriptional regulator OxyR
B3-1000500	958.773	1058.01	1221.43	1260.05	0.299149	up	6.8793e-66	7.23081e-65	MULTISPECIES: Si-specific NAD(P)(+) transhydrogenase
B3-1000501	651.592	811.796	836.159	836.543	0.192868	up	1.89019e-19	8.22624e-19	putative transcriptional regulator
B3-1000502	971.999	1107.79	1676.94	1457.03	0.591557	up	7.84272e-51	6.90631e-50	MULTISPECIES: hypothetical protein
B3-1000503	338.965	485.07	283.735	217.839	-0.716241	down	2.4638e-15	9.37454e-15	MULTISPECIES: tRNA (uridine(54)-C5)-methyltransferase TrmA
B3-1000504	329.608	419.081	321.795	382.94	-0.0872855	down	0.0104421	0.0180289	TonB-dependent vitamin B12 receptor
B3-1000505	564.208	770.552	722.246	656.566	0.0468453	up	1.26633e-07	3.25293e-07	MULTISPECIES: glutamate racemase
B3-1000506	6666.82	2329.84	147.965	438.734	-3.93869	down	0	0	_
B3-1000507	647.893	981.783	379.081	382.153	-1.09817	down	3.67707e-75	4.20945e-74	MULTISPECIES: UDP-N-acetylenolpyruvoylglucosamine reductase
B3-1000508	435.267	643.799	232.058	247.61	-1.16967	down	1.45775e-52	1.31672e-51	bifunctional biotin--[acetyl-CoA-carboxylase] ligase/biotin operon repressor BirA
B3-1000509	153.871	236.707	122.163	127.053	-0.64821	down	6.2997e-06	1.45821e-05	pantothenate kinase
B3-1000510	23896.5	24054	36348	39522.9	0.662001	up	0	0	MULTISPECIES: translation elongation factor EF-Tu 2
B3-1000511	3382.28	4272.22	3603.77	2684.54	-0.283636	down	0.0622697	0.0948545	MULTISPECIES: protein translocase subunit SecE
B3-1000512	3443.43	3973.83	4805.83	3492.73	0.161974	up	7.47036e-53	6.80604e-52	Chain F, Pseudo-atomic Model Of The Rna Polymerase Lambda-based Antitermination Complex Solved By Cryo-em
B3-1000513	28740.6	28744.8	48335.8	39578.8	0.612907	up	0	0	ribosomal protein L11
B3-1000514	28980.9	29614	50376.7	40954.9	0.64034	up	0	0	MULTISPECIES: 50S ribosomal protein L1
B3-1000515	44595.6	48363.6	79714.2	67963	0.667777	up	0	0	MULTISPECIES: 50S ribosomal protein L10
B3-1000516	23138.3	24547.1	29218.6	35194.6	0.43381	up	0	0	MULTISPECIES: 50S ribosomal protein L7/L12
B3-1000517	7166.55	8405.96	9709.61	7598.54	0.152451	up	0	0	DNA-directed RNA polymerase beta chain
B3-1000518	7677.14	9436.25	12327.3	11244.2	0.461924	up	0	0	DNA-directed RNA polymerase subunit beta
B3-1000519	2431.86	2803.59	2484.2	3049.27	0.0798685	up	2.20281e-39	1.51832e-38	MULTISPECIES: 2-iminoacetate synthase ThiH
B3-1000520	3534.74	3863.13	5604.12	5100.33	0.533029	up	1.49786530589603e-311	4.58590622142354e-310	ThiG
B3-1000521	3007.96	3267.51	2528.66	3582.95	-0.0381698	down	0.00150387	0.00288713	MULTISPECIES: sulfur carrier protein ThiS
B3-1000522	3098.16	3273.01	2798.57	3531.88	-0.00924732	down	2.15718e-14	7.955e-14	thiazole biosynthesis adenylyltransferase ThiF
B3-1000523	2787.55	2942.31	2372.16	3006.65	-0.0912116	down	0.000341665	0.000694406	MULTISPECIES: thiamine phosphate synthase
B3-1000524	3719.04	3789.05	3291.18	3966.02	-0.0490337	down	1.69926e-24	8.324e-24	phosphomethylpyrimidine synthase
B3-1000525	1325.18	1508.43	1990.32	2042.59	0.509179	up	3.91308e-69	4.23127e-68	MULTISPECIES: sigma D regulator
B3-1000526	285.292	420.667	229.404	243.531	-0.57794	down	3.52614e-06	8.28589e-06	NAD(+) diphosphatase
B3-1000527	967.142	1165.94	1465.59	1382.95	0.417282	up	1.363e-86	1.72953e-85	MULTISPECIES: uroporphyrinogen decarboxylase
B3-1000528	692.886	1001.2	980.106	743.797	0.0251715	up	1.43367e-07	3.67562e-07	endonuclease V
B3-1000529	820.08	1103.03	667.535	785.25	-0.404619	down	0.000167568	0.00035114	DUF416 family protein
B3-1000530	5015.91	5304.4	5107.65	9416.32	0.49295	up	1.96869e-122	3.12262e-121	Chain A, Huaa-20bp
B3-1000531	310.59	515.233	188.447	201.329	-1.08318	down	3.56905e-23	1.69016e-22	MULTISPECIES: DUF1481 domain-containing protein
B3-1000532	0	6.547	1.303	0	-2.32722	down	0.375	0.466513	zinc resistance sensor/chaperone ZraP, partial
B3-1000533	72.239	84.556	39.49	45.786	-0.878652	down	2.54015e-07	6.39714e-07	MULTISPECIES: two-component system sensor histidine kinase ZraS
B3-1000534	86.722	126.717	125.118	109.8	0.138332	up	0.000166536	0.000349124	MULTISPECIES: two-component system response regulator ZraR
B3-1000535	225.864	326.445	332.492	308.865	0.215651	up	1.77112e-13	6.32747e-13	MULTISPECIES: phosphoribosylamine--glycine ligase
B3-1000536	258.234	329.749	409.697	332.755	0.336522	up	2.1876e-28	1.16835e-27	hypothetical protein ECCG_04561
B3-1000537	6666.82	2329.84	147.965	438.734	-3.93869	down	0	0	_
B3-1000538	7.945	18.843	2.499	4.392	-1.95849	down	0.0169005	0.0283886	MULTISPECIES: acetyltransferase
B3-1000539	181.302	286.38	81.739	99.943	-1.3641	down	2.29334e-30	1.27392e-29	MULTISPECIES: homoserine O-succinyltransferase
B3-1000540	67.957	79.239	62.678	53.602	-0.34013	down	0.300065	0.385307	malate synthase A
B3-1000541	17.748	43.85	10.469	20.439	-0.994857	down	0.286279	0.37004	malate synthase A
B3-1000542	35.959	39.486	26.038	17.88	-0.780585	down	0.00499771	0.00907828	isocitrate lyase
B3-1000543	2263.89	3915.8	2184.25	2290.39	-0.465763	down	6.65063e-11	1.99899e-10	_
B3-1000544	1989.59	3626.71	2122.14	1833.05	-0.505874	down	7.66662e-08	1.98879e-07	_
B3-1000545	2.198	28.236	3.457	6.075	-1.67463	down	0.0962524	0.141306	ankyrin repeat A domain protein
B3-1000546	467.056	808.568	561.293	706.398	-0.009	down	3.3055e-05	7.28013e-05	repressor of aceBA operon
B3-1000547	278.249	432.822	212.67	371.566	-0.283441	down	0.0107286	0.0184871	methionine synthase
B3-1000548	158.647	229.84	180.197	146.165	-0.251392	down	0.740518	0.820789	MULTISPECIES: Na/Pi cotransporter family protein
B3-1000549	68.503	101.045	127.861	195.935	0.933383	up	3.43863e-18	1.42693e-17	MULTISPECIES: peptidase E
B3-1000550	6.322	9.371	5.469	4.659	-0.631671	down	0.451381	0.546556	putative L-sorbose-1-P-reductase
B3-1000551	2.565	5.071	8.071	2.364	0.45044	up	0.307456	0.392977	MULTISPECIES: PTS system mannose/fructose/sorbose family transporter subunit IID
B3-1000552	9.521	5.645	2.995	0.877	-1.96914	down	0.0266037	0.0433597	mannose/fructose/sorbose family PTS transporter subunit IIC
B3-1000554	6.271	3.099	7.398	5.778	0.491703	up	0.726563	0.807701	PTS system mannose/fructose/N-acetylgalactosamine-transporter subunit IIB
B3-1000555	13.833	20.506	19.04	11.152	-0.18567	down	1	1	MULTISPECIES: PTS sorbose transporter subunit IIA
B3-1000556	21.855	16.415	13.751	16.914	-0.319602	down	0.746534	0.82624	MULTISPECIES: SDR family oxidoreductase
B3-1000558	7.972	15.756	0	18.361	-0.36991	down	1	1	sorbitol operon regulator
B3-1000559	20.861	28.113	16.407	45.428	0.336395	up	0.207368	0.279498	sorbitol/sorbose operon activator
B3-1000560	212.534	276.328	184.321	190.6	-0.382839	down	0.0479444	0.074719	MULTISPECIES: 23S rRNA pseudouridine synthase F
B3-1000561	488.412	587.392	436.986	776.162	0.17334	up	0.000154023	0.000323916	MULTISPECIES: DUF3811 domain-containing protein
B3-1000562	424.858	487.013	456.227	468.464	0.0201416	up	1.59497e-06	3.84224e-06	MULTISPECIES: aspartate kinase
B3-1000563	768.763	861.158	905.616	1217.62	0.381464	up	1.91167e-83	2.35757e-82	MULTISPECIES: glucose-6-phosphate isomerase
B3-1000564	49.355	40.168	47.952	88.268	0.605597	up	0.0229826	0.0377971	_
B3-1000565	24.289	24.004	25.182	19.326	-0.117744	down	0.834081	0.902089	YjbF family lipoprotein
B3-1000566	32.502	17.95	21.052	26.422	-0.0877703	down	0.924775	0.978671	MULTISPECIES: hypothetical protein
B3-1000567	11.775	15.627	10.584	9.299	-0.462706	down	0.328809	0.41723	MULTISPECIES: YjbH domain-containing protein
B3-1000568	5.057	2.499	1.989	0	-1.92451	down	0.625	0.714557	hypothetical protein, no homologs
B3-1000570	115.006	96.693	172.806	199.263	0.81355	up	8.64834e-11	2.59057e-10	phosphate-starvation-inducible protein PsiE
B3-1000571	9.081	7.558	4.887	6.165	-0.590174	down	0.313503	0.399639	MULTISPECIES: D-xylose transporter XylE
B3-1000572	45.132	86.075	52.311	68.572	-0.118231	down	0.550865	0.644921	MULTISPECIES: maltose ABC transporter permease MalG
B3-1000573	36.987	72.654	26.217	47.118	-0.580201	down	0.00979745	0.0169715	maltose ABC transporter permease MalF
B3-1000574	135.647	163.326	247.386	380.381	1.07021	up	4.74495e-67	5.04786e-66	MULTISPECIES: maltose/maltodextrin ABC transporter substrate-binding protein MalE
B3-1000575	38.561	59.975	32.815	33.198	-0.577886	down	0.0475973	0.0742	Chain A, Crystal Structure Of E. Coli Malk In The Nucleotide-Free Form
B3-1000576	285.666	323.908	406.74	642.706	0.783753	up	5.45399e-85	6.78977e-84	MULTISPECIES: maltoporin
B3-1000577	129.454	205.15	111.456	255.474	0.133049	up	0.000557731	0.00111208	maltose regulon periplasmic protein
B3-1000579	0	6.501	1.293	0	-2.32815	down	0.375	0.466513	hypothetical protein
B3-1000580	274.585	334.25	201.821	274.01	-0.355601	down	0.0248098	0.0406118	_
B3-1000581	1.041	0	0	5.752	2.46383	up	0.125	0.178297	Uncharacterised protein
B3-1000582	1204	1859.82	1099.83	1362.41	-0.315358	down	0.000344871	0.000700383	_
B3-1000583	267.744	410.205	141.503	268.866	-0.724252	down	2.23242e-07	5.63023e-07	chorismate lyase
B3-1000584	302.235	503.939	249.151	278.455	-0.611628	down	1.6523e-08	4.45748e-08	4-hydroxybenzoate octaprenyltransferase
B3-1000585	538.135	703.536	659.252	549.423	-0.0388565	down	1.62218e-09	4.64261e-09	RecName: Full=Glycerol-3-phosphate acyltransferase; Short=GPAT
B3-1000586	219.866	247.518	290.217	301.208	0.339586	up	5.1553e-06	1.20017e-05	MULTISPECIES: diacylglycerol kinase
B3-1000587	2637.74	3255.93	2547.48	4386.54	0.234525	up	6.8515e-57	6.52441e-56	DNA-binding transcriptional repressor of SOS regulon
B3-1000588	407.01	555.243	546.501	529.882	0.161703	up	2.98001e-17	1.19792e-16	MULTISPECIES: MATE family efflux transporter DinF
B3-1000589	302.35	315.404	319.711	476.649	0.366387	up	7.07241e-05	0.000152387	conserved hypothetical protein
B3-1000590	370.516	548.579	622.616	593.292	0.403747	up	8.36777e-19	3.56799e-18	transcriptional regulator Zur
B3-1000592	0	0	3.744	0	10.8711	up	0.0625	0.0950679	hypothetical protein GS38_17220
B3-1000593	453.331	615.935	237.878	274.267	-1.06199	down	9.82919e-47	8.18995e-46	tRNA-dihydrouridine synthase A
B3-1000594	40.645	154.935	50.235	85.594	-0.525961	down	0.315303	0.401739	envelope stress response protein PspG
B3-1000595	151.994	151.629	180.446	343.483	0.787086	up	2.37803e-30	1.31957e-29	MULTISPECIES: quinone oxidoreductase
B3-1000596	837.014	1177.77	659.496	518.696	-0.77405	down	3.36701e-55	3.1216e-54	replicative DNA helicase DnaB
B3-1000597	1042.55	1391.19	771.167	1155.51	-0.337056	down	3.44843e-05	7.58857e-05	MULTISPECIES: alanine racemase
B3-1000598	369.865	433.781	371.26	509.569	0.132302	up	2.18207e-10	6.45912e-10	aromatic amino acid aminotransferase
B3-1000600	186.746	192.367	354.371	477.924	1.13446	up	1.13117e-57	1.08898e-56	Class B acid phosphatase precursor
B3-1000601	275.765	297.609	456.404	643.741	0.940143	up	2.13117e-35	1.29146e-34	MULTISPECIES: thiamine phosphate synthase
B3-1000602	284.782	420.031	532.811	665.878	0.766143	up	1.40898e-24	6.9343e-24	MmcQ/YjbR family DNA-binding protein
B3-1000603	1468.69	1619.41	2455.94	2307.5	0.625279	up	0	0	MULTISPECIES: excinuclease ABC subunit A
B3-1000604	1257.26	1456.74	1500.32	1872.46	0.313522	up	5.93894e-36	3.6408e-35	ssb: single-stranded DNA-binding protein, partial
B3-1000605	6.03	11.918	4.742	0	-1.91981	down	0.625	0.714557	hypothetical protein
B3-1000606	12.003	28.556	13.636	19.249	-0.302576	down	0.762469	0.838751	MULTISPECIES: EAL domain-containing protein
B3-1000607	37.016	45.189	125.017	120.366	1.57771	up	2.30966e-13	8.20693e-13	DNA-binding transcriptional dual regulator
B3-1000608	4542.32	7950.62	4003.34	3748.76	-0.688453	down	5.01518e-40	3.6937e-39	_
B3-1000609	2338.55	4019.09	2210.67	2326.5	-0.486697	down	6.65776e-13	2.259e-12	_
B3-1000610	7.227	9.889	6.559	6.146	-0.429891	down	0.694004	0.778077	pentapeptide repeat-containing protein
B3-1000611	525.478	623.262	809.102	715.368	0.408255	up	7.65529e-71	8.41603e-70	MULTISPECIES: sodium:proton antiporter
B3-1000612	316.161	370.295	556.926	338.469	0.383356	up	1.96495e-34	1.17185e-33	NCS2 family permease
B3-1000613	6.443	12.734	0	2.968	-2.69099	down	0.125	0.178297	MULTISPECIES: hypothetical protein
B3-1000614	13.534	0	0	0	-12.7245	down	0.00390625	0.00716736	redox-sensitive transcriptional activator SoxR
B3-1000615	541.244	806.032	383.125	453.952	-0.686612	down	7.79984e-09	2.15047e-08	IS1 ORF
B3-1000616	4260.75	7439.95	3835.42	3554.91	-0.662883	down	6.62372e-34	3.91916e-33	_
B3-1000617	27.792	37.184	34.637	26.787	-0.0811019	down	0.403239	0.495324	MULTISPECIES: cation acetate symporter
B3-1000618	6.719	39.84	21.138	6.19	-0.768637	down	0.774414	0.849066	hypothetical protein
B3-1000619	21.378	29.579	20.177	3.939	-1.07923	down	0.359283	0.45058	hypothetical protein SS53G_5170
B3-1000620	41.054	59.079	81.574	80.625	0.695836	up	2.34585e-18	9.81195e-18	acetate--CoA ligase
B3-1000621	452.157	469.172	981.159	784.313	0.938264	up	2.47261e-207	5.51728e-206	nitrite reductase, formate-dependent, cytochrome
B3-1000622	349.631	409.472	924.784	538.781	0.947117	up	7.0701e-69	7.61373e-68	formate-dependent nitrite reductase; a penta-haeme cytochrome c
B3-1000623	374.788	390.105	800.103	407.202	0.658459	up	2.63554e-43	2.08703e-42	MULTISPECIES: protein NrfC
B3-1000624	412.822	503.418	863.905	578.662	0.65484	up	3.38844e-73	3.81272e-72	MULTISPECIES: cytochrome c nitrite reductase subunit NrfD
B3-1000625	132.498	143.517	123.88	57.398	-0.606537	down	1.77739e-05	4.00159e-05	heme lyase CcmF/NrfE family subunit
B3-1000626	86.348	83.52	65.024	23.697	-0.937051	down	0.00437094	0.00798105	MULTISPECIES: heme lyase NrfEFG subunit NrfF
B3-1000627	60.267	57.225	47.401	22.863	-0.741688	down	0.0267303	0.0435256	MULTISPECIES: heme lyase NrfEFG subunit NrfG
B3-1000628	642.666	847.899	691.688	711.808	-0.0868342	down	0.000978507	0.00191412	Sodium:dicarboxylate symporter family protein
B3-1000629	238.228	263.727	299.952	324.046	0.313982	up	9.50072e-10	2.75348e-09	sel1 repeat family protein
B3-1000630	334.265	315.819	464.374	385.73	0.387012	up	1.59484e-37	9.91552e-37	formate dehydrogenase subunit alpha
B3-1000631	132.698	127.822	146.644	191.898	0.377938	up	0.000174835	0.000365351	MULTISPECIES: formate dehydrogenase N subunit alpha, selenocysteine-containing
B3-1000632	12.023	20.436	12.86	13.292	-0.311676	down	0.792583	0.865921	multidrug transporter subunit MdtO
B3-1000633	8.251	8.154	5.678	5.385	-0.568308	down	0.331834	0.420462	MULTISPECIES: multidrug transporter subunit MdtO
B3-1000634	4.785	4.054	4.301	1.26	-0.668346	down	0.677639	0.764464	MULTISPECIES: multidrug transporter subunit MdtN
B3-1000636	2.472	2.792	2.222	1.627	-0.451474	down	0.850554	0.915206	conserved hypothetical protein
B3-1000637	8.874	10.962	3.49	6.132	-1.04356	down	0.42395	0.517027	MULTISPECIES: ribose-5-phosphate isomerase
B3-1000638	81.237	139.442	67.257	59.089	-0.80456	down	0.0116422	0.0199439	protein YjdP
B3-1000639	48.334	53.278	23.394	33.398	-0.839289	down	0.00284416	0.00529983	MULTISPECIES: phosphonate metabolism protein PhnP
B3-1000640	63.25	112.194	73.983	68.733	-0.29786	down	0.783109	0.857884	MULTISPECIES: aminoalkylphosphonate N-acetyltransferase
B3-1000641	6.322	14.994	12.927	10.483	0.135176	up	0.522397	0.615837	MULTISPECIES: ribose 1,5-bisphosphate phosphokinase PhnN
B3-1000642	4.964	2.453	3.904	6.86	0.537186	up	0.215327	0.288601	alpha-D-ribose 1-methylphosphonate 5-triphosphate diphosphatase
B3-1000643	4.144	14.333	6.518	6.681	-0.485239	down	0.86005	0.922408	MULTISPECIES: phosphonate C-P lyase system protein PhnL
B3-1000644	3.718	5.512	8.773	5.138	0.591718	up	0.184933	0.252885	phosphonate C-P lyase system protein PhnK
B3-1000645	5.003	4.121	3.279	7.683	0.26472	up	0.557197	0.650887	MULTISPECIES: carbon-phosphorus lyase complex subunit PhnJ
B3-1000646	3.312	5.892	6.773	3.662	0.181061	up	0.48685	0.582406	MULTISPECIES: carbon-phosphorus lyase complex subunit PhnI
B3-1000647	8.442	5.959	6.639	12.222	0.38919	up	0.361595	0.452724	phosphonate C-P lyase system protein PhnH
B3-1000648	4.672	3.078	6.124	7.174	0.778786	up	0.301758	0.386726	phosphonate C-P lyase system protein PhnG
B3-1000649	3.887	5.762	6.879	1.791	-0.154314	down	1	1	MULTISPECIES: transcriptional regulator
B3-1000650	0.904	2.682	7.825	3.333	1.63709	up	0.0192108	0.0320038	membrane channel protein component of Pn transporter
B3-1000651	4.162	4.113	7.093	1.917	0.122739	up	0.571588	0.664896	MULTISPECIES: phosphonate ABC transporter substrate-binding protein
B3-1000652	8.047	3.535	0	3.295	-1.81291	down	0.0490417	0.0761586	phosphonate ABC transporter ATP-binding protein
B3-1000653	136.044	176.703	166.614	136.083	-0.0471214	down	0.281568	0.364577	VOC family metalloprotein YjdN
B3-1000654	155.07	151.567	41.548	138.159	-0.770879	down	0.000275208	0.000565669	putative alkylphosphonate uptake protein in phosphonate metabolism
B3-1000655	65.832	87.581	100.32	71.734	0.165439	up	5.06201e-06	1.17897e-05	clamp-binding protein CrfC
B3-1000656	18.715	53.075	21.76	20.991	-0.747797	down	0.0395184	0.0623252	MULTISPECIES: hypothetical protein
B3-1000657	1314.27	1564.2	1477.44	1114.43	-0.151309	down	0.00710065	0.0125984	MULTISPECIES: proline/betaine transporter
B3-1000658	146.095	281.796	175.885	143.455	-0.422148	down	0.0271469	0.0441358	sensor protein BasS/pmrB
B3-1000659	180.325	253.246	289.462	215.687	0.22044	up	1.52432e-06	3.68215e-06	MULTISPECIES: two-component system response regulator BasR
B3-1000660	72.908	140.358	59.332	51.253	-0.947486	down	7.2144e-12	2.26137e-11	conserved hypothetical protein
B3-1000661	254.67	487.212	622.467	469.265	0.557356	up	7.66505e-66	8.04067e-65	arginine/agmatine antiporter
B3-1000662	737.049	942.089	990.574	1403.19	0.511561	up	2.88796e-38	1.82788e-37	AraC family transcriptional regulator
B3-1000663	0	20.812	46.929	51.739	2.24506	up	4.25596e-06	9.94758e-06	hypothetical protein ECP02989429_4258
B3-1000664	108.727	206.921	217.208	160.562	0.25919	up	6.60948e-18	2.72344e-17	arginine decarboxylase
B3-1000665	79.939	23.777	107.434	142.294	1.2677	up	1.5786e-24	7.74734e-24	transcriptional regulator MelR
B3-1000666	14.471	42.905	5.691	10	-1.87038	down	0.0266037	0.0433597	MULTISPECIES: hypothetical protein
B3-1000667	260.83	405.068	216.868	257.854	-0.488217	down	0.000283001	0.000580328	alpha-galactosidase
B3-1000668	185.068	365.794	151.03	165.379	-0.799896	down	5.46767e-07	1.35879e-06	4 glycosyl hydrolase family protein
B3-1000669	81.901	124.215	53.574	66.492	-0.779619	down	6.62681e-05	0.000142844	melibiose:sodium transporter MelB
B3-1000670	1613.36	2341.17	1663.1	1873.57	-0.161119	down	0.255441	0.334616	_
B3-1000671	1146.41	2073.14	1152.48	1034.87	-0.557674	down	1.58113e-19	6.89827e-19	_
B3-1000672	869.653	1501.12	515.32	416.966	-1.34651	down	2.2929e-72	2.55813e-71	sugar (Glycoside-Pentoside-Hexuronide) transporter domain protein
B3-1000673	4585.64	8063.77	4005.78	3743.06	-0.707018	down	2.03857e-43	1.61917e-42	_
B3-1000674	165.221	225.391	85.303	123.271	-0.90517	down	2.06129e-09	5.86427e-09	conserved hypothetical protein
B3-1000675	354.669	388.608	1197.67	832.696	1.44977	up	0	0	MULTISPECIES: fumarate hydratase class I, anaerobic
B3-1000676	132.574	184.57	368.672	351.889	1.18398	up	5.97034e-103	8.45157e-102	MULTISPECIES: anaerobic C4-dicarboxylate transporter DcuB
B3-1000677	91.125	167.524	71.671	117.357	-0.452392	down	0.0686387	0.103331	MULTISPECIES: two-component system response regulator DcuR
B3-1000678	99.593	153.923	65.908	90.948	-0.692629	down	1.47334e-07	3.77547e-07	MULTISPECIES: two-component system sensor histidine kinase DcuS
B3-1000679	45.811	45.273	43.237	73.157	0.35374	up	0.130178	0.184875	MULTISPECIES: 4Fe-4S mono-cluster protein YjdI
B3-1000680	49.1	25.539	28.455	85.711	0.613118	up	0.0329926	0.0528243	N-acetyltransferase
B3-1000681	10.224	0	2.681	12.56	0.575905	up	0.726563	0.807701	endoribonuclease GhoS
B3-1000682	1146.99	1315.88	1975.67	2177.72	0.753951	up	0	0	MULTISPECIES: lysine--tRNA ligase heat inducible
B3-1000683	13.548	16.737	7.231	12.037	-0.652342	down	0.125005	0.178297	MULTISPECIES: MFS transporter
B3-1000684	27.344	13.512	10.753	37.789	0.248674	up	0.617719	0.709004	lysine decarboxylase, inducible (LDC)
B3-1000685	1096.56	1543.39	922.074	1315.83	-0.238365	down	0.308427	0.394122	_
B3-1000686	1142.21	1588.09	933.592	1341.22	-0.26331	down	0.517972	0.611441	putative transposase
B3-1000687	2144.45	3701.84	2099.11	2197.54	-0.444309	down	6.45712e-09	1.79342e-08	_
B3-1000688	1067.51	1629.88	713.057	766.858	-0.866047	down	4.48454e-17	1.78771e-16	_
B3-1000689	9.349	10.661	3.394	1.325	-2.0837	down	0.00119324	0.0023127	transcriptional regulator CadC
B3-1000690	54.087	74.369	33.292	25.999	-1.11536	down	0.00883621	0.0154231	transcriptional regulator CadC
B3-1000692	403.301	485.722	392.108	464.733	-0.0531931	down	0.0433544	0.067968	orf, hypothetical protein
B3-1000693	379.332	505.456	397.363	362.884	-0.218863	down	0.990108	1	protein-disulfide reductase DsbD
B3-1000694	362.107	503.882	332.268	394.971	-0.251918	down	0.675758	0.763144	conserved hypothetical protein
B3-1000695	4023.75	4223.95	11684.7	8272.47	1.27484	up	0	0	anaerobic C4-dicarboxylate transporter DcuA
B3-1000696	9370.61	8728.45	18658.2	17560.2	1.00081	up	0	0	MULTISPECIES: aspartate ammonia-lyase
B3-1000697	455.344	478.128	810.511	622.376	0.618245	up	3.50411e-32	2.00572e-31	membrane protein FxsA
B3-1000698	69.594	101.503	52.088	41.884	-0.864498	down	1.27717e-06	3.09364e-06	MULTISPECIES: L-methionine/branched-chain amino acid transporter
B3-1000699	7.126	7.043	5.605	13.131	0.403025	up	1	1	putative uncharacterized protein
B3-1000700	3592.21	3462.33	3829.36	4543.2	0.247118	up	1.48067e-36	9.1302e-36	MULTISPECIES: co-chaperone GroES
B3-1000701	3467.02	3748.08	4456.82	4616.92	0.330678	up	3.2013e-308	9.68852e-307	chaperonin GroEL
B3-1000702	404.786	360.034	447.232	772.513	0.673386	up	1.35865e-21	6.19986e-21	putative lipoprotein
B3-1000703	72.17	90.557	79.085	82.928	-0.00634399	down	0.15024	0.210304	hypothetical protein
B3-1000704	300.979	398.405	193.045	166.758	-0.958874	down	1.80508e-24	8.83416e-24	MULTISPECIES: EF-P beta-lysylation protein EpmB
B3-1000705	2189.86	2012.93	3729.47	3526.15	0.787752	up	1.14638e-255	3.00339e-254	efp: translation elongation factor, partial
B3-1000706	352.742	403.938	497.622	330.147	0.129545	up	0.0360276	0.0572139	Entericidin EcnA/B family, partial
B3-1000707	244.76	232.403	286.872	331.62	0.374271	up	0.00238099	0.00447957	entericidin EcnA/B family, partial
B3-1000708	348.305	491.115	277.435	327.032	-0.473728	down	0.0186189	0.0310964	SugE
B3-1000709	113.617	107.062	214.051	237.351	1.03246	up	1.06534e-21	4.87411e-21	hypothetical protein
B3-1000710	113.047	174.451	115.063	126.988	-0.248239	down	0.744451	0.824454	Beta-lactamase%3B penicillin resistance
B3-1000711	1806.82	1938.63	4351.11	4044.3	1.16446	up	0	0	MULTISPECIES: fumarate reductase subunit D
B3-1000712	2423.52	2771.55	6384.83	5266.06	1.16523	up	0	0	fumarate reductase subunit FrdC
B3-1000713	2080.94	2324.98	4287.22	3527.56	0.826764	up	0	0	fumarate reductase iron-sulfur subunit
B3-1000714	1321.66	1668.83	1474.75	1771.71	0.118487	up	1.44508e-48	1.23335e-47	fum_red_Fp: fumarate reductase, flavoprotein subunit, partial
B3-1000715	353.463	598.116	263.819	266.503	-0.843452	down	4.5873e-23	2.16458e-22	MULTISPECIES: elongation factor P--(R)-beta-lysine ligase
B3-1000716	117.581	273.415	95.198	86.026	-1.10937	down	0.000129802	0.000274844	amino acid permease
B3-1000717	4520.66	7935.33	3996.04	3734.51	-0.688197	down	7.78907e-40	5.68106e-39	_
B3-1000718	2342.28	4020.94	2210.67	2326.5	-0.487962	down	5.04004e-13	1.76234e-12	_
B3-1000719	30.054	33.87	19.076	18.46	-0.768051	down	0.00644254	0.0115044	glutamate/gamma-aminobutyrate family transporter YjeM
B3-1000720	207.146	303.927	217.174	181.461	-0.358459	down	0.00195435	0.00371137	MULTISPECIES: miniconductance mechanosensitive channel MscM
B3-1000721	947.197	1149.06	1021.56	1265.07	0.125405	up	1.15593e-19	5.05156e-19	MULTISPECIES: phosphatidylserine decarboxylase
B3-1000722	946.004	1293.11	863.659	943.792	-0.308973	down	0.00625936	0.0112077	ribosome small subunit-dependent GTPase A
B3-1000723	229.426	213.13	230.97	326.573	0.333222	up	5.94961e-08	1.55025e-07	oligoribonuclease
B3-1000724	24.119	27.809	18.97	14.814	-0.620143	down	0.461391	0.554976	hypothetical protein ECO26H__30115
B3-1000725	142.953	229.956	136.284	167.625	-0.295182	down	0.334666	0.423466	MULTISPECIES: tRNA epoxyqueuosine(34) reductase QueG
B3-1000726	203.715	272.488	284.963	223.377	0.0942167	up	8.69116e-08	2.24902e-07	MULTISPECIES: bifunctional ADP-dependent NAD(P)H-hydrate dehydratase/NAD(P)H-hydrate epimerase
B3-1000727	239.742	327.477	147.725	160.384	-0.880461	down	1.85452e-08	4.97499e-08	MULTISPECIES: tRNA (N6-adenosine(37)-N6)-threonylcarbamoyltransferase complex ATPase TsaE
B3-1000728	490.886	748.796	417.604	395.426	-0.608588	down	7.4125e-18	3.04955e-17	MULTISPECIES: N-acetylmuramoyl-L-alanine amidase
B3-1000729	706.629	1022.42	616.122	504.013	-0.626306	down	3.83404e-35	2.30743e-34	MULTISPECIES: DNA mismatch repair protein MutL
B3-1000730	4195.81	4249.97	6127.5	5354.27	0.443043	up	0	0	MULTISPECIES: tRNA (adenosine(37)-N6)-dimethylallyltransferase MiaA
B3-1000731	2559.38	2793.35	1792.11	2921.74	-0.183369	down	0.972629	1	RNA chaperone Hfq, partial
B3-1000732	1306.33	1875.01	1134.43	1074.16	-0.526506	down	1.38951e-27	7.30983e-27	MULTISPECIES: GTPase HflX
B3-1000733	3002.22	3446.2	4027.66	3382.97	0.200649	up	1.86972e-123	2.98363e-122	FtsH protease activity modulator HflK
B3-1000734	2344.59	2453.76	2687.12	2307.58	0.0578588	up	6.10932e-30	3.36172e-29	MULTISPECIES: protease modulator HflC
B3-1000735	206.657	330.998	56.048	62.371	-2.18276	down	3.82402e-17	1.53019e-16	MULTISPECIES: DUF2065 domain-containing protein
B3-1000736	2500.42	2528.52	4841.77	4244.61	0.85345	up	0	0	MULTISPECIES: adenylosuccinate synthetase
B3-1000737	3487.67	5338.72	1635.96	2111.66	-1.23585	down	2.08891e-217	4.86734e-216	transcriptional repressor NsrR
B3-1000738	6129.79	6169.52	9608.44	7760.59	0.497939	up	0	0	ribonuclease R
B3-1000739	2359.32	2412.61	3081.35	2263.37	0.163542	up	1.1145e-44	9.071e-44	23S rRNA (guanosine(2251)-2'-O)-methyltransferase RlmB
B3-1000740	4585.64	7999.55	4017.94	3757.32	-0.694764	down	2.53529e-41	1.94618e-40	_
B3-1000741	2413.2	4198.01	2234.16	2357.45	-0.525912	down	6.40617e-17	2.53646e-16	_
B3-1000742	580.25	1090.51	332.703	335.885	-1.32131	down	5.26183e-53	4.80222e-52	hypothetical protein SS323385_4956
B3-1000743	384.258	712.183	258.368	298.185	-0.978235	down	3.19501e-44	2.57262e-43	MULTISPECIES: glutathionylspermidine synthase preATP-grasp family protein
B3-1000744	68.356	106.217	126.799	59.017	0.0900433	up	0.000326141	0.00066388	putative acyl coenzyme A dehydrogenase
B3-1000745	249.859	128.306	709.001	796.672	1.99332	up	1.12063e-82	1.36603e-81	Putative uncharacterized protein YjfN
B3-1000746	404.05	272.545	798.677	1047.84	1.44844	up	6.54664e-79	7.71244e-78	biofilm peroxide resistance protein BsmA
B3-1000747	70.548	59.495	92.478	120.462	0.71145	up	2.47013e-09	6.98965e-09	MULTISPECIES: esterase
B3-1000748	95.184	118.046	82.937	121.226	-0.0626884	down	0.338815	0.427763	MULTISPECIES: HTH-type transcriptional regulator UlaR
B3-1000749	26.349	32.549	36.784	47.337	0.514233	up	0.000206054	0.000427366	orf, hypothetical protein
B3-1000750	7.57	19.45	25.402	20.922	0.777688	up	1.13077e-05	2.56665e-05	PTS ascorbate transporter subunit IIC
B3-1000751	48.416	54.683	43.519	61.599	0.0279789	up	0.479692	0.574758	MULTISPECIES: ascorbate-specific phosphotransferase enzyme IIB component
B3-1000752	39.446	32.986	69.21	75.481	0.998256	up	1.05256e-06	2.56254e-06	PTS ascorbate transporter subunit IIA
B3-1000753	42.264	65.33	93.757	100.841	0.854887	up	3.45071e-10	1.01403e-09	3-keto-L-gulonate-6-phosphate decarboxylase
B3-1000754	56.934	52.189	77.877	69.179	0.430404	up	7.81699e-05	0.000168155	MULTISPECIES: L-ribulose-5-phosphate 3-epimerase UlaE
B3-1000755	77.018	72.055	93.69	70.012	0.135051	up	0.0332135	0.0531456	Probable sugar isomerase sgaE
B3-1000756	34.507	27.787	31.161	47.1	0.329191	up	0.0824075	0.122242	MULTISPECIES: DUF1440 domain-containing protein
B3-1000758	15.677	10.329	8.22	9.629	-0.542951	down	1	1	hypothetical protein HMPREF9346_01119
B3-1000759	19536.2	20532.4	36328.6	30150	0.730418	up	0	0	RecName: Full=30S ribosomal protein S6; AltName: Full=Small ribosomal subunit protein bS6; Contains: RecName: Full=30S ribosomal protein S6, fully modified isoform; Contains: RecName: Full=30S ribosomal protein S6, non-modified isoform
B3-1000760	30735.6	30551	57254.7	42229.9	0.698902	up	0	0	primosomal replication protein N
B3-1000761	18011.5	17632	23236.4	24676.3	0.426768	up	5.52518e-299	1.62545e-297	30S ribosomal protein S18 {ECO:0000255|HAMAP-Rule:MF_00270}
B3-1000762	12621.9	13250.1	21525.3	23849.8	0.810511	up	0	0	MULTISPECIES: 50S ribosomal protein L9
B3-1000763	11.613	17.932	13.13	17.386	0.0466488	up	0.460792	0.554636	TRAP transporter substrate-binding protein
B3-1000765	2144.45	3701.84	2099.11	2197.54	-0.444309	down	6.45712e-09	1.79342e-08	_
B3-1000766	1055.13	1614.59	715.491	772.559	-0.843264	down	5.71332e-16	2.22532e-15	_
B3-1000767	9.106	11.346	9.341	5.836	-0.430306	down	0.54261	0.636247	FAD-binding protein
B3-1000768	12.202	13.155	6.543	8.176	-0.784622	down	0.110016	0.159511	hypothetical protein
B3-1000769	10.224	7.578	6.031	11.775	0.000324092	up	1	1	hypothetical protein
B3-1000770	3.604	10.685	2.126	4.151	-1.1865	down	0.15159	0.211739	hypothetical protein
B3-1000771	7.532	14.887	11.848	20.818	0.543028	up	0.0443709	0.0694995	sugar phosphate isomerase/epimerase
B3-1000772	6.235	15.846	19.617	13.952	0.604279	up	0.0205269	0.0340242	MULTISPECIES: 3-ketoacyl-ACP reductase
B3-1000773	53.347	94.683	48.808	89.271	-0.100394	down	0.590758	0.682222	TetR/AcrR family transcriptional regulator
B3-1000774	490.18	551.569	529.388	852.191	0.40731	up	1.50139e-24	7.38217e-24	hypothetical protein
B3-1000775	894.067	961.047	1018.6	1276.93	0.307319	up	1.30103e-27	6.85807e-27	peptidyl-prolyl cis-trans isomerase
B3-1000776	649.564	899.512	911.433	793.495	0.138303	up	7.2399e-26	3.6765e-25	MULTISPECIES: D-serine/D-alanine/glycine transporter
B3-1000777	41.499	30.496	25.107	47.057	0.0033825	up	0.565172	0.658742	MULTISPECIES: iron-sulfur cluster repair protein YtfE
B3-1000778	83.256	101.766	59.163	70.65	-0.511255	down	0.025273	0.0412803	MULTISPECIES: DMT family transporter
B3-1000779	35.233	47.776	74.756	74.736	0.848713	up	3.80018e-10	1.11486e-09	MULTISPECIES: SDR family oxidoreductase
B3-1000780	29.627	31.109	23.302	30.708	-0.169319	down	1	1	HxlR family transcriptional regulator
B3-1000781	111.62	161.718	142.908	169.4	0.192282	up	5.76069e-09	1.60762e-08	2',3'-cyclic-nucleotide 2'-phosphodiesterase
B3-1000782	280.861	263.453	560.112	653.485	1.15678	up	3.64117e-89	4.6996e-88	MULTISPECIES: 3'(2'),5'-bisphosphate nucleotidase CysQ
B3-1000783	11.603	18.348	4.867	12.828	-0.759196	down	0.136032	0.192411	hypothetical protein
B3-1000784	152.537	190.947	158.963	190.894	0.0265223	up	0.0583743	0.0895424	MULTISPECIES: YtfJ family protein
B3-1000785	763.422	825.198	2324.02	2339.29	1.55358	up	3.09769e-141	5.36593e-140	hypothetical protein ECRN5871_1686
B3-1000786	330.541	611.073	367.327	288.878	-0.520988	down	6.06221e-08	1.57725e-07	CBS domain pair family protein
B3-1000787	199.145	208.325	350.751	392.328	0.866819	up	5.88025e-35	3.52681e-34	peptide-methionine (S)-S-oxide reductase
B3-1000788	123.683	203.453	100.798	116.201	-0.592198	down	1.15742e-06	2.81134e-06	autotransporter assembly complex protein TamA
B3-1000789	232.922	377.009	191.416	202.215	-0.6318	down	4.89999e-27	2.55226e-26	MULTISPECIES: autotransporter assembly complex protein TamB
B3-1000790	1118.05	1251.71	1117.85	1102.3	-0.0940824	down	0.061045	0.0932047	Chain A, Solution NMR Structure of Protein ytfP from Escherichia coli. Northeast Structural Genomics Consortium Target ER111
B3-1000791	56.763	56.097	12.756	37.355	-1.1713	down	0.189247	0.257513	_
B3-1000792	2047.36	1872.35	3532.99	4164.25	0.973592	up	0	0	MULTISPECIES: inorganic pyrophosphatase
B3-1000793	14.398	9.486	15.099	26.53	0.801493	up	0.301758	0.386726	hypothetical protein HMPREF9552_03476
B3-1000794	40.491	31.551	22.66	50.936	0.0307883	up	0.399714	0.491339	ABC transporter periplasmic-binding protein ytfQ
B3-1000795	19.245	27.369	25.842	24.65	0.115287	up	0.0961005	0.141122	MULTISPECIES: sugar ABC transporter ATP-binding protein
B3-1000796	15.384	14.48	17.862	10.799	-0.0593144	down	0.749329	0.828115	branched-chain amino acid transport system / permease component family protein
B3-1000797	13.79	26.54	28.543	18.055	0.208405	up	0.0801699	0.119258	ORF_o323
B3-1000798	1794.74	1973.65	2207.28	2905.65	0.440196	up	5.22109e-170	1.04541e-168	fructose-1,6-bisphosphatase
B3-1000799	745.556	888.967	866.726	974.964	0.17216	up	4.69304e-28	2.48878e-27	L-alanyl-gamma-D-glutamyl-meso-diaminopimelate ligase
B3-1000800	654.362	690.893	497.574	714.738	-0.150118	down	0.587423	0.679252	hypothetical protein ECP03048165_4706
B3-1000801	593.899	667.836	846.044	822.438	0.403127	up	2.47058e-61	2.48284e-60	MULTISPECIES: metalloprotease PmbA
B3-1000802	997.156	1070.13	1567.12	1899.54	0.745804	up	1.23404e-77	1.43453e-76	MULTISPECIES: soluble cytochrome b562
B3-1000803	119.856	238.4	87.109	113.222	-0.838599	down	3.51475e-05	7.71838e-05	MULTISPECIES: anaerobic ribonucleoside-triphosphate reductase-activating protein
B3-1000804	186.678	318.128	252.662	244.615	-0.0216793	down	4.51929e-05	9.86266e-05	MULTISPECIES: anaerobic ribonucleoside-triphosphate reductase
B3-1000805	18.319	32.84	40.878	31.792	0.506355	up	5.32431e-06	1.23842e-05	Trehalase 6-P hydrolase
B3-1000806	21.829	35.302	20.681	20.112	-0.485932	down	0.215186	0.288558	MULTISPECIES: PTS trehalose transporter subunit IIBC
B3-1000807	92.278	104.434	174.421	164.551	0.785075	up	4.73501e-21	2.14031e-20	MULTISPECIES: HTH-type transcriptional regulator TreR
B3-1000808	26.42	52.995	42.176	43.139	0.103385	up	0.00277263	0.00518123	MULTISPECIES: magnesium-translocating P-type ATPase
B3-1000809	1591.48	1553.17	3335.74	3814.41	1.18507	up	0	0	MULTISPECIES: 2-iminobutanoate/2-iminopropanoate deaminase
B3-1000810	157.283	92.056	104.489	126.619	-0.10954	down	0.787529	0.862009	MULTISPECIES: aspartate carbamoyltransferase regulatory subunit
B3-1000811	174.11	72.998	120.34	117.357	-0.0560176	down	0.368094	0.460103	MULTISPECIES: aspartate carbamoyltransferase catalytic subunit
B3-1000812	117.581	139.09	77.065	147.722	-0.19136	down	1	1	putative endoribonuclease
B3-1000813	226.269	288.062	404.884	408.738	0.66166	up	6.10772e-30	3.36172e-29	MULTISPECIES: SDR family oxidoreductase
B3-1000814	62.947	73.946	31.76	42.675	-0.878978	down	0.00164047	0.00313667	MULTISPECIES: TetR/AcrR family transcriptional regulator
B3-1000815	14.698	38.734	11.56	18.055	-0.851333	down	0.480682	0.575551	YhcH/YjgK/YiaL family protein
B3-1000816	4520.66	7907.81	3996.04	3737.36	-0.684474	down	3.27108e-39	2.19154e-38	_
B3-1000817	2338.55	4013.56	2209.21	2328.22	-0.48536	down	8.57321e-13	2.79892e-12	_
B3-1000818	35.099	55.499	13.803	22.636	-1.31395	down	0.0335524	0.0536391	Uncharacterised protein
B3-1000819	0	8.451	2.242	1.313	-1.2488	down	0.507812	0.600526	gluconate 5-dehydrogenase
B3-1000820	40.084	58.101	49.602	46.779	-0.0267533	down	0.190738	0.259341	MULTISPECIES: TRAP transporter large permease subunit
B3-1000821	74.15	107.478	59.986	73.521	-0.444066	down	0.0817682	0.121362	L-idonate Regulatory protein
B3-1000822	91.999	152.616	104.107	118.06	-0.138867	down	0.391795	0.482731	MULTISPECIES: DUF853 domain-containing protein
B3-1000823	702.878	1011.37	568.191	535.945	-0.634658	down	1.77895e-22	8.29024e-22	LPS export ABC transporter permease LptG
B3-1000824	734.179	1108.06	509.182	499.089	-0.869578	down	4.01509e-49	3.46047e-48	MULTISPECIES: LPS export ABC transporter permease LptF
B3-1000825	10.938	16.214	8.603	5.039	-0.992898	down	0.726563	0.807701	Hypothetical protein c5361
B3-1000826	769.406	881.655	1193.78	1021.82	0.424304	up	4.48753e-98	6.13801e-97	leucyl aminopeptidase
B3-1000827	442.57	613.486	242.397	356.612	-0.818035	down	2.66051e-13	9.42817e-13	DNA polymerase III, chi subunit
B3-1000828	1331.43	1671.74	1652.57	1334.77	-0.00762326	down	4.55427e-33	2.63547e-32	valine--tRNA ligase
B3-1000829	7.126	5.634	5.605	1.313	-0.88301	down	0.607239	0.698955	Inner membrane protein yjgN
B3-1000831	4495.91	7868.06	3974.14	3720.26	-0.684262	down	5.48992e-39	3.56472e-38	_
B3-1000832	2338.55	4019.09	2209.21	2326.5	-0.487163	down	6.05133e-13	2.08959e-12	_
B3-1000833	1.4	4.15	1.101	2.579	-0.592518	down	1	1	MULTISPECIES: GNAT family N-acetyltransferase
B3-1000834	453.404	479.853	216.892	667.122	-0.078205	down	0.376144	0.467605	MULTISPECIES: regulator of ribonuclease activity B
B3-1000835	4.212	5.55	4.417	3.88	-0.234535	down	1	1	MULTISPECIES: ornithine carbamoyltransferase
B3-1000836	2.233	0	0	0	-10.1261	down	0.25	0.327814	Uncharacterised protein
B3-1000837	4495.91	7868.06	3974.14	3720.26	-0.684262	down	5.48992e-39	3.56472e-38	_
B3-1000838	2338.55	4013.56	2209.21	2326.5	-0.485907	down	7.77113e-13	2.55608e-12	_
B3-1000839	2338.55	4020.94	2209.21	2326.5	-0.487581	down	5.56593e-13	1.93339e-12	_
B3-1000840	4511.38	7892.52	3983.87	3720.26	-0.68709	down	1.58003e-39	1.09914e-38	_
B3-1000841	0	5.165	4.11	9.629	1.41109	up	0.625	0.714557	gluconate 5-dehydrogenase
B3-1000842	4.785	6.08	4.301	9.447	0.339478	up	0.336784	0.425811	MULTISPECIES: L-idonate 5-dehydrogenase
B3-1000843	12.509	14.834	12.79	12.677	-0.102535	down	0.882996	0.941648	MULTISPECIES: gluconokinase
B3-1000844	12.45	23.24	21.216	27.401	0.445919	up	0.0113146	0.0194144	MULTISPECIES: aldehyde reductase Ahr
B3-1000846	249.22	260.19	156.811	180.156	-0.596217	down	0.000266752	0.000548933	DUF4102 domain-containing protein
B3-1000847	1740.88	2496.84	1567.05	2020.56	-0.240265	down	0.240401	0.317281	_
B3-1000848	1285.24	1794.79	915.628	1402.92	-0.409724	down	0.000257663	0.000531266	_
B3-1000849	456.352	536.137	199.607	364.673	-0.814638	down	9.5655e-09	2.62902e-08	_
B3-1000850	659.855	981.642	383.716	578.834	-0.770077	down	5.07262e-08	1.32634e-07	_
B3-1000851	428.691	763.927	291.152	321.36	-0.96132	down	3.9083e-25	1.94897e-24	_
B3-1000852	6.356	25.125	14.996	11.711	-0.237247	down	1	1	hypothetical protein, partial
B3-1000853	271.905	572.837	189.292	193.808	-1.14079	down	1.97553e-30	1.0997e-29	MULTISPECIES: iron-dicitrate ABC transporter ATP-binding subunit
B3-1000854	282.341	590.842	184.377	145.345	-1.40503	down	2.36815e-57	2.2674e-56	MULTISPECIES: iron-dicitrate ABC transporter permease FecD
B3-1000855	359.451	656.032	316.593	232.274	-0.887635	down	3.75411e-27	1.95928e-26	Fe3+ dicitrate ABC transporter permease
B3-1000856	1094.55	1524.9	1125.1	925.658	-0.353108	down	0.0003589	0.000727469	MULTISPECIES: Fe(3+)-dicitrate ABC transporter substrate-binding protein FecB
B3-1000857	2044.54	2862.6	1902.31	2167.99	-0.269749	down	0.000226249	0.000467961	TonB-dependent siderophore receptor
B3-1000858	118.32	279.907	61.652	47.692	-1.8647	down	2.47579e-43	1.96348e-42	MULTISPECIES: fec operon regulator FecR
B3-1000859	186.507	398.023	96.73	144.439	-1.27723	down	4.78188e-19	2.0573e-18	MULTISPECIES: RNA polymerase sigma factor FecI
B3-1000860	95.984	182.602	90.591	126.016	-0.36304	down	0.499297	0.593484	putative transposase
B3-1000861	30.235	53.121	18.496	30.951	-0.753379	down	0.279956	0.363026	_
B3-1000862	1983.4	3623.65	2119.7	1833.05	-0.504384	down	9.26159e-08	2.39193e-07	_
B3-1000863	2263.89	3910.27	2184.25	2292.11	-0.463916	down	9.16494e-11	2.74219e-10	_
B3-1000864	40.793	54.544	5.662	11.054	-2.51166	down	3.30527e-06	7.78423e-06	hypothetical protein ECB_04162
B3-1000865	4520.66	7913.93	3986.31	3720.26	-0.690199	down	4.30201e-40	3.17734e-39	_
B3-1000866	2338.55	4017.25	2209.21	2328.22	-0.486198	down	7.25946e-13	2.41951e-12	_
B3-1000867	1.537	11.392	3.022	2.124	-1.32875	down	0.15159	0.211739	putative 9-O-acetyl-N-acetylneuraminate esterase
B3-1000868	23.258	49.801	18.801	16.666	-1.04254	down	0.00036713	0.000743009	conserved hypothetical protein
B3-1000869	3.855	5.08	2.021	5.92	-0.170107	down	1	1	N-acetylnuraminic acid outer membrane channel protein
B3-1000870	4449.5	7794.67	3966.84	3686.05	-0.678019	down	1.25419e-37	7.8346e-37	_
B3-1000871	783.871	1307.73	709.001	706.72	-0.563068	down	1.63328e-07	4.16104e-07	_
B3-1000873	204.957	277.178	242.65	343.871	0.282745	up	0.000145669	0.00030733	tyrosine recombinase
B3-1000874	2179.91	3753.49	2127	2223.33	-0.447732	down	2.89773e-09	8.19078e-09	_
B3-1000875	813.781	1348.55	737.394	735.499	-0.553933	down	5.84896e-05	0.000126543	IS1 transposase
B3-1000876	5.245	9.935	5.844	7.249	-0.213346	down	1	1	Outer membrane usher protein fimD
B3-1000877	1480.56	2070.28	1443.8	1786.88	-0.136323	down	0.00758694	0.0134025	_
B3-1000878	237.906	338.205	195.752	290.002	-0.24612	down	0.589815	0.681582	fimbrial biogenesis outer membrane usher protein
B3-1000879	215.232	242.907	274.823	332.944	0.407731	up	1.11363e-09	3.2116e-09	type 1 fimbrial protein
B3-1000880	113.431	248.808	139.262	212.835	-0.0409687	down	0.160087	0.222256	fimbrial morphology
B3-1000881	81.223	158.248	85.177	104.766	-0.334281	down	0.365499	0.45707	protein FimH
B3-1000882	6.824	4.669	5.367	4.353	-0.241681	down	1	1	gluconate transporter GntP
B3-1000883	26.791	22.946	25.285	29.619	0.142586	up	0.129419	0.183996	uxuA
B3-1000884	18.349	32.928	31.902	21.354	0.0546301	up	0.134178	0.189992	MULTISPECIES: fructuronate reductase
B3-1000885	7.236	3.575	2.845	13.333	0.581445	up	0.726563	0.807701	hypothetical protein
B3-1000886	164.066	226.097	164.167	204.062	-0.0834733	down	0.216918	0.290363	MULTISPECIES: Uxu operon transcriptional regulator
B3-1000887	0	2.611	0	0	-10.3515	down	0.5	0.593484	DUF2686 family protein
B3-1000888	2338.55	4013.56	2209.21	2326.5	-0.485907	down	7.77113e-13	2.55608e-12	_
B3-1000889	4495.91	7874.17	3974.14	3720.26	-0.684975	down	4.15465e-39	2.7348e-38	_
B3-1000890	27.362	38.734	21.52	25.209	-0.500227	down	0.209995	0.282895	penicillin G acylase
B3-1000891	52.446	130.413	77.176	77.935	-0.237428	down	1	1	_
B3-1000892	402.31	453.413	517.698	503.413	0.254923	up	2.25673e-11	6.90126e-11	_
B3-1000893	43.443	57.867	23.77	38.285	-0.707139	down	0.0177636	0.0297285	penicillin G acylase
B3-1000894	121.635	123.851	192.494	189.491	0.637871	up	3.87006e-18	1.60218e-17	MULTISPECIES: GTPase
B3-1000895	62.249	64.936	95.198	95.585	0.584997	up	0.00933505	0.0162292	conserved hypothetical protein
B3-1000896	143.327	112.474	496.83	255.337	1.55602	up	5.86844e-243	1.4577e-241	MULTISPECIES: carbon starvation protein A
B3-1000897	17.878	16.309	20.551	22.806	0.342799	up	0.161881	0.22457	MULTISPECIES: 4-hydroxyphenylacetate 3-monooxygenase reductase component
B3-1000898	4.624	9.792	2.598	9.129	-0.297791	down	0.877614	0.937728	4-hydroxyphenylacetate 3-monooxygenase, oxygenase component
B3-1000899	9.683	5.468	0	2.549	-2.57047	down	0.0224609	0.0370317	MULTISPECIES: 4-hydroxyphenylacetate 3-monooxygenase oxygenase
B3-1000900	25.612	31.064	23.806	12.871	-0.627835	down	0.23538	0.311591	4-hydroxyphenylacetate catabolism regulatory protein HpaA
B3-1000901	1769.31	2515.57	1571.12	2034.85	-0.248869	down	0.134371	0.190214	_
B3-1000902	2253.82	2827.95	1439.37	2288.86	-0.446842	down	1.60725e-08	4.3404e-08	_
B3-1000903	5.533	24.607	13.056	12.745	-0.224236	down	1	1	MULTISPECIES: hypothetical protein
B3-1000904	12.296	11.645	10.074	7.552	-0.441735	down	0.455741	0.549901	MULTISPECIES: 4-hydroxyphenylacetate permease
B3-1000905	6.259	12.371	7.033	9.062	-0.210991	down	1	1	4-hydroxy-2-oxoheptanedioate aldolase
B3-1000906	5.15	6.785	3.375	7.907	-0.0811617	down	1	1	2-oxo-hepta-3-ene-1,7-dioic acid hydratase
B3-1000907	0	5.49	2.913	1.706	-0.249127	down	1	1	MULTISPECIES: 5-carboxymethyl-2-hydroxymuconate Delta-isomerase
B3-1000908	2.484	4.91	11.071	7.629	1.33838	up	0.00393317	0.00721173	MULTISPECIES: 3,4-dihydroxyphenylacetate 2,3-dioxygenase
B3-1000909	3.847	6.178	9.078	5.317	0.521878	up	0.0627367	0.0953728	MULTISPECIES: 5-carboxymethyl-2-hydroxymuconate semialdehyde dehydrogenase
B3-1000910	2.188	2.702	1.29	2.015	-0.564901	down	0.803619	0.875618	MULTISPECIES: 4-hydroxyphenylacetate degradation bifunctional isomerase/decarboxylase
B3-1000911	25.387	48.857	24.17	24.62	-0.605669	down	0.222878	0.297057	homoprotocatechuate degradation operon regulator HpaR
B3-1000912	13.633	30.734	14.073	17.27	-0.501317	down	0.214922	0.288278	methyl-accepting chemotaxis protein
B3-1000913	37.294	62.452	113.663	115.488	1.19995	up	4.00448e-35	2.40451e-34	L-galactonate transporter
B3-1000914	32.383	30.479	52.758	117.209	1.43497	up	9.15314e-21	4.11266e-20	GntR family transcriptional regulator
B3-1000915	0.696	1.375	0	2.564	0.307801	up	1	1	ORF_o345
B3-1000916	76.091	112.643	70.929	61.738	-0.508538	down	0.00137562	0.00265349	MULTISPECIES: phosphoglycerol transferase I
B3-1000917	407.99	525.006	284.12	469.862	-0.30734	down	0.15302	0.213289	DUF2501 domain-containing protein
B3-1000918	442.6	581.007	380.44	524.032	-0.178514	down	0.766426	0.842589	MULTISPECIES: DNA replication protein DnaC
B3-1000919	429.822	679.133	306.206	357.487	-0.740611	down	8.84848e-12	2.76207e-11	primosomal protein DnaT
B3-1000920	35.721	38.243	53.848	35.653	0.275074	up	0.0685936	0.103293	conserved hypothetical protein; putative membrane protein
B3-1000921	52.163	80.285	57.841	82.724	0.0858101	up	0.0750472	0.112177	putative membrane protein
B3-1000922	4533.04	7916.98	4008.21	3740.21	-0.684174	down	3.14825e-39	2.11463e-38	_
B3-1000923	2332.95	4008.03	2207.74	2321.34	-0.485486	down	9.02995e-13	2.94074e-12	_
B3-1000924	10.62	10.496	4.773	0	-2.1449	down	0.0308838	0.04972	DNA-binding response regulator
B3-1000925	10.175	21.229	14.227	13.541	-0.177513	down	0.893853	0.950339	DNA-binding transcriptional activator BglJ
B3-1000926	78.685	156.408	59.074	88.97	-0.667198	down	0.000959188	0.00187982	MULTISPECIES: hydroxamate siderophore iron reductase FhuF
B3-1000927	0	10.104	6.031	7.065	0.374134	up	0.753906	0.831951	protein
B3-1000928	306.94	416.839	353.784	355.219	-0.0297574	down	0.00243726	0.00458105	MULTISPECIES: 16S rRNA methyltransferase
B3-1000929	606.648	836.987	355.171	328.128	-1.07911	down	2.92875e-26	1.5076e-25	DNA polymerase III subunit psi
B3-1000930	482.948	676.932	201.094	231.2	-1.42389	down	3.98762e-39	2.66144e-38	MULTISPECIES: ribosomal-protein-alanine N-acetyltransferase
B3-1000931	582.7	842.203	528.682	413.185	-0.597267	down	3.19145e-10	9.38892e-10	MULTISPECIES: dUMP phosphatase
B3-1000932	875.201	909.346	795.074	789.86	-0.171135	down	0.34863	0.438472	peptide chain release factor 3
B3-1000933	990.029	857.566	1291.92	1277.2	0.475629	up	1.5481e-49	1.33645e-48	molecular chaperone OsmY
B3-1000934	282.193	205.289	191.122	299.711	0.00988326	up	0.363108	0.454187	MULTISPECIES: DUF1328 domain-containing protein
B3-1000935	279.209	302.615	343.092	374.407	0.302393	up	1.34792e-14	5.01635e-14	patatin family protein
B3-1000936	220.745	326.789	229.602	277.257	-0.111364	down	0.236897	0.313364	MULTISPECIES: metal-dependent hydrolase
B3-1000937	39.194	59.715	29.542	54.917	-0.227846	down	0.897101	0.953215	MULTISPECIES: YjjW family glycine radical enzyme activase
B3-1000938	55.493	86.758	60.102	73.756	-0.0877342	down	0.29106	0.375208	MULTISPECIES: YjjI family glycine radical enzyme
B3-1000939	189.938	143.017	349.995	474.983	1.30902	up	1.97223e-73	2.2287e-72	MULTISPECIES: 2-deoxyribose-5-phosphate aldolase
B3-1000940	182.37	197.094	361.945	377.31	0.962105	up	7.30676e-78	8.5127e-77	Thymidine phosphorylase
B3-1000941	1173.5	1252.01	2623.85	2309.96	1.02441	up	0	0	MULTISPECIES: phosphopentomutase
B3-1000942	1294.37	1244.32	2701.14	2635.11	1.07174	up	0	0	MULTISPECIES: purine-nucleoside phosphorylase
B3-1000943	94.064	125.498	55.487	108.329	-0.422548	down	0.520292	0.613904	XRE family transcriptional regulator
B3-1000944	323.954	410.647	424.473	514.484	0.354097	up	6.81478e-23	3.1956e-22	YtjB family periplasmic protein
B3-1000945	185.941	221.593	143.664	187.435	-0.299656	down	0.3535	0.444385	Smp protein precursor
B3-1000946	300.686	481.354	265.124	213.976	-0.706913	down	2.14251e-12	6.87118e-12	phosphoserine phosphatase SerB
B3-1000947	290.253	477.913	198.999	269.766	-0.712551	down	1.47316e-18	6.21608e-18	DNA repair protein RadA
B3-1000948	198.542	307.609	139.505	237.745	-0.424045	down	0.00170423	0.0032528	multifunctional transcriptional regulator/nicotinamide-nucleotide adenylyltransferase/ribosylnicotinamide kinase NadR
B3-1000949	1194.22	1127.3	1516.38	1393.88	0.32607	up	2.57025e-98	3.53392e-97	MULTISPECIES: energy-dependent translational throttle protein EttA
B3-1000950	126.377	136.958	116.904	148.849	0.0131866	up	0.00508064	0.00921303	soluble lytic murein transglycosylase
B3-1000951	92.639	150.24	74.73	133.497	-0.222079	down	0.94393	0.995741	MULTISPECIES: Trp operon repressor
B3-1000952	216.561	292.801	157.788	205.642	-0.487012	down	0.0101687	0.0175742	conserved hypothetical protein
B3-1000953	150.242	178.606	204.651	186.567	0.25055	up	2.21374e-05	4.95013e-05	phosphoglycerate mutase GpmB
B3-1000954	1818.85	1875.25	2469.49	2728.41	0.492705	up	1.03579e-149	1.88736e-148	MULTISPECIES: right origin-binding protein
B3-1000955	229.208	300.064	180.274	275.623	-0.215301	down	0.85117	0.915682	CreA protein
B3-1000956	239.251	341.531	304.777	263.758	-0.0307475	down	0.0220144	0.0363639	MULTISPECIES: DNA-binding response regulator
B3-1000957	62.38	142.867	33.098	31.929	-1.65822	down	4.32761e-28	2.2973e-27	MULTISPECIES: two-component system sensor histidine kinase CreC
B3-1000958	19.293	30.403	5.331	4.804	-2.29356	down	1.38141e-11	4.26657e-11	MULTISPECIES: cell envelope integrity protein CreD
B3-1000959	3765.53	4268.82	8495.63	6843.33	0.932947	up	0	0	MULTISPECIES: DNA-binding response regulator
B3-1000960	115.013	141.065	118.728	148.539	0.0616979	up	0.0369211	0.0585622	MULTISPECIES: tRNA/rRNA methyltransferase
B3-1000962	403.87	385.545	500.127	626.753	0.513477	up	9.57951e-95	1.28361e-93	MULTISPECIES: bifunctional aspartate kinase/homoserine dehydrogenase I
B3-1000963	327.411	394.562	387.16	329.516	-0.0106238	down	0.00130298	0.00251706	MULTISPECIES: homoserine kinase
B3-1000964	257.088	329.914	433.29	476.75	0.632563	up	1.67573e-56	1.58712e-55	MULTISPECIES: threonine synthase
B3-1000965	56.341	94.414	42.386	65.449	-0.483373	down	0.395193	0.486577	DUF2502 domain-containing protein
B3-1000966	138.01	157.029	168.532	186.544	0.267221	up	7.70029e-06	1.76919e-05	MULTISPECIES: peroxide stress protein YaaA
B3-1000967	22.732	51.129	17.879	19.499	-0.982585	down	0.00224437	0.00423311	sodium:alanine symporter family protein
B3-1000968	40.149	63.769	37.217	43.596	-0.362778	down	0.608384	0.699662	amino-acid carrier alsT domain protein
B3-1000969	4452.53	4401.77	6482.8	8115.16	0.721316	up	0	0	transaldolase
B3-1000970	467.923	601.164	588.842	694.192	0.26318	up	1.055e-13	3.79224e-13	MULTISPECIES: molybdopterin adenylyltransferase
B3-1000971	461.613	584.081	367.956	294.61	-0.658323	down	7.70698e-09	2.12709e-08	MULTISPECIES: succinate-acetate/proton symporter SatP
B3-1000972	15.809	26.365	8.548	20.938	-0.516294	down	0.362032	0.453056	MULTISPECIES: acidic protein MsyB
B3-1000973	15.677	24.101	16.441	8.024	-0.701206	down	0.429591	0.522574	MULTISPECIES: DUF2541 family protein
B3-1000974	3900.22	4156.34	6194.75	5222.52	0.502984	up	0	0	molecular chaperone DnaK
B3-1000975	1317.4	1923.95	1194.12	1207.43	-0.432629	down	2.19018e-13	7.7929e-13	molecular chaperone DnaJ
B3-1000976	292.272	272.243	520.521	544.742	0.916123	up	1.14424e-17	4.67823e-17	regulatory protein mokC
B3-1000977	929.568	1555.25	719.723	945.134	-0.577739	down	9.59595e-20	4.20052e-19	putative transposase
B3-1000978	1227.31	1694.88	1210.76	1172.47	-0.294131	down	0.0102908	0.0177735	_
B3-1000979	1046.73	1307.92	810.751	981.48	-0.393757	down	2.42095e-06	5.76084e-06	_
B3-1000980	212.611	281.749	430.721	465.965	0.859038	up	2.3433e-28	1.25024e-27	hypothetical protein SSON_0020
B3-1000981	224.28	306.485	390.834	291.292	0.361964	up	2.13879e-21	9.71773e-21	sodium:proton antiporter
B3-1000982	158.072	210.856	214.354	162.135	0.0292683	up	0.00440528	0.00804097	MULTISPECIES: transcriptional activator NhaR
B3-1000983	3.674	2.179	1.156	1.354	-1.22083	down	0.387695	0.4788	MULTISPECIES: hypothetical protein
B3-1000984	1.755	3.469	1.38	0.808	-1.25478	down	0.507812	0.600526	fimbrial usher protein
B3-1000985	4502.1	7877.23	3979.01	3720.26	-0.685141	down	3.67516e-39	2.45601e-38	_
B3-1000986	2342.28	4019.09	2210.67	2326.5	-0.487543	down	5.48027e-13	1.90993e-12	_
B3-1000987	2617.12	3399.83	2010.66	3484.01	-0.130998	down	0.269724	0.350968	MULTISPECIES: 30S ribosomal protein S20, partial
B3-1000988	851.523	1199.02	659.719	687.926	-0.605565	down	4.41267e-21	1.99975e-20	MULTISPECIES: bifunctional riboflavin kinase/FMN adenylyltransferase
B3-1000989	1530.68	2027.77	1682.73	1521.46	-0.151288	down	8.06743e-05	0.00017333	MULTISPECIES: isoleucine--tRNA ligase
B3-1000990	1110.25	1629.64	1579.42	1117.43	-0.0228374	down	2.46638e-06	5.86363e-06	MULTISPECIES: lipoprotein signal peptidase
B3-1000991	700.78	1013.28	436.498	548.869	-0.79868	down	4.15967e-18	1.71937e-17	Chain A, Crystal Structure Of The Ppiase-Chaperone Slpa With The Chaperone Binding Site Occupied By The Linker Of The Purification Tag
B3-1000992	764.83	1008.06	920.7	828.361	-0.0195191	down	8.36162e-07	2.05375e-06	IspH protein
B3-1000993	231.306	260.596	298.963	416.269	0.540039	up	8.22201e-25	4.06164e-24	MULTISPECIES: non-specific ribonucleoside hydrolase RihC
B3-1000994	224.004	269.723	249.084	396.944	0.387882	up	8.27505e-14	2.98264e-13	MULTISPECIES: 4-hydroxy-tetrahydrodipicolinate reductase
B3-1000996	256.785	205.022	121.179	126.384	-0.899489	down	4.56144e-16	1.78459e-15	carbamoyl-phosphate synthase small subunit
B3-1000997	355.369	246.468	256.77	245.91	-0.259732	down	0.0479772	0.0747479	carbamoyl phosphate synthase large subunit
B3-1000998	2338.55	4017.25	2209.21	2326.5	-0.486744	down	6.57829e-13	2.23925e-12	_
B3-1000999	4502.1	7871.12	3976.57	3720.26	-0.684884	down	4.09634e-39	2.70317e-38	_
B3-1001000	133.47	219.84	104.975	117.113	-0.669798	down	0.184286	0.252327	Uncharacterised protein
B3-1001001	8.908	15.846	23.82	31.186	1.15186	up	0.00260217	0.00487306	transcriptional regulator of cai operon
B3-1001002	14.325	12.977	26.288	10.998	0.449599	up	0.092461	0.136196	carnitine operon protein CaiE
B3-1001003	19.728	19.497	24.826	31.99	0.534501	up	0.00717812	0.0127273	carnitinyl-CoA dehydratase
B3-1001004	18.613	12.114	34.278	30.533	1.07668	up	2.54354e-10	7.50801e-10	ATP-dependent acyl-CoA ligase
B3-1001005	17.93	36.121	15.187	4.448	-1.4608	down	3.91054e-05	8.55543e-05	L-carnitine CoA-transferase, partial
B3-1001006	16.407	48.642	21.507	15.116	-0.828742	down	0.503445	0.596566	crotonobetainyl-CoA:carnitine CoA-transferase
B3-1001007	40.119	42.699	25.729	18.766	-0.896271	down	0.000733641	0.00144641	MULTISPECIES: crotonobetainyl-CoA dehydrogenase
B3-1001008	2.63	5.199	4.965	2.423	-0.0836222	down	0.86005	0.922408	MULTISPECIES: L-carnitine/gamma-butyrobetaine antiporter
B3-1001009	10.49	3.456	19.252	19.33	1.46794	up	2.93043e-05	6.48389e-05	protein FixA
B3-1001010	16.476	8.882	12.37	23.46	0.498694	up	0.0445975	0.0697921	MULTISPECIES: protein FixB
B3-1001011	10.963	10.835	12.072	14.141	0.266064	up	0.150518	0.210581	MULTISPECIES: FAD-dependent oxidoreductase
B3-1001012	2.45	9.683	5.78	13.541	0.671145	up	0.42395	0.517027	MULTISPECIES: ferredoxin-like protein FixX
B3-1001013	6.161	6.089	3.231	3.784	-0.804091	down	0.503445	0.596566	MULTISPECIES: MFS transporter
B3-1001014	1.264	6.247	0.994	3.494	-0.742674	down	0.753906	0.831951	putative metabolite transport yaaU domain protein
B3-1001015	43.844	63.024	44.933	46.514	-0.224818	down	1	1	MULTISPECIES: glutathione-regulated potassium-efflux system ancillary protein KefF
B3-1001016	45.82	51.645	51.824	48.495	0.0416379	up	0.0400386	0.0630324	MULTISPECIES: glutathione-regulated potassium-efflux system protein KefC
B3-1001017	125.34	179.316	99.52	96.782	-0.634101	down	0.00287447	0.00535254	glutathione-regulated potassium-efflux system protein KefC
B3-1001018	361.529	681.494	233.664	299.159	-0.96904	down	6.35074e-30	3.49092e-29	MULTISPECIES: diadenosine tetraphosphatase
B3-1001019	583.984	850.207	332.922	433.317	-0.904369	down	2.30702e-16	9.06625e-16	dimethyladenosine transferase (S-adenosylmethionine-6-N',N'-adenosyl (rRNA) dimethyltransferase)
B3-1001020	1392.94	1811.72	1172.52	1002.64	-0.559055	down	5.03768e-22	2.31487e-21	MULTISPECIES: ribosomal RNA small subunit methyltransferase A
B3-1001021	1003.35	1488.08	803.721	691.995	-0.73614	down	2.24167e-42	1.74625e-41	MULTISPECIES: 4-hydroxythreonine-4-phosphate dehydrogenase
B3-1001022	1796.32	2383.62	2141.01	1965.58	-0.0255388	down	1.68714e-17	6.8606e-17	MULTISPECIES: chaperone SurA
B3-1001023	714.471	1105.47	746.66	685.58	-0.345616	down	6.27813e-06	1.45385e-05	MULTISPECIES: LPS-assembly protein LptD
B3-1001024	195.391	217.023	146.197	150.546	-0.474877	down	0.00570296	0.0102708	co-chaperone DjlA
B3-1001025	453.22	696.152	466.596	415.591	-0.381689	down	0.0154706	0.0261452	bifunctional tRNA pseudouridine(32) synthase/23S rRNA pseudouridine(746) synthase RluA
B3-1001026	468.866	638.448	490.546	358.191	-0.383674	down	5.56395e-07	1.38076e-06	RNA polymerase-associated protein RapA
B3-1001027	135.878	211.653	133.528	126.016	-0.42116	down	0.00154344	0.00295746	DNA polymerase II
B3-1001028	19.259	10.017	17.539	32.686	0.778646	up	0.0050136	0.00910087	MULTISPECIES: L-ribulose-5-phosphate 4-epimerase
B3-1001029	21.592	23.194	36.548	30.272	0.577211	up	1.95408e-05	4.3844e-05	ribulokinase
B3-1001030	7.88	9.837	11.417	8.789	0.189629	up	0.193348	0.26255	MULTISPECIES: ribulokinase
B3-1001031	26.217	42.398	61.861	81.247	1.06049	up	8.00844e-13	2.62593e-12	arabinose operon transcriptional regulator AraC
B3-1001032	169.685	287.086	227.751	185.222	-0.145423	down	0.347326	0.436937	MULTISPECIES: DedA family protein
B3-1001033	87.807	190.51	62.711	76.249	-1.00205	down	4.56602e-08	1.19864e-07	MULTISPECIES: thiamine import ATP-binding protein ThiQ
B3-1001034	130.937	229.806	93.684	81.096	-1.04542	down	3.90073e-23	1.84226e-22	thiamine/thiamine pyrophosphate ABC transporter permease ThiP
B3-1001035	154.862	251.534	169.732	169.76	-0.259507	down	0.697445	0.781601	MULTISPECIES: thiamine ABC transporter substrate binding subunit
B3-1001036	71.571	85.467	82.426	85.564	0.0972605	up	0.00282949	0.00527811	MULTISPECIES: transcriptional regulator
B3-1001038	45.515	93.711	46.736	41.352	-0.660399	down	0.00559603	0.0100955	MFS transporter
B3-1001039	4511.38	7892.52	3981.44	3720.26	-0.687546	down	1.33124e-39	9.3846e-39	_
B3-1001040	2338.55	4022.78	2210.67	2326.5	-0.487533	down	5.63351e-13	1.95557e-12	_
B3-1001041	165.311	182.931	198.691	198.425	0.189469	up	0.000377604	0.00076274	3-isopropylmalate dehydratase small subunit
B3-1001042	178.259	174.675	199.215	185.575	0.124672	up	7.78383e-06	1.78682e-05	3-isopropylmalate dehydratase large subunit
B3-1001043	164.096	155.148	172.762	169.637	0.101018	up	0.000655433	0.00129805	3-isopropylmalate dehydrogenase
B3-1001044	96.488	133.055	74.477	71.117	-0.656806	down	6.88293e-06	1.58972e-05	2-isopropylmalate synthase
B3-1001045	36.669	45.693	63.951	40.394	0.341303	up	0.00183562	0.00349471	transcriptional regulator LeuO
B3-1001046	74.434	92.961	86.849	95.33	0.122099	up	0.000568004	0.00113171	MULTISPECIES: acetolactate synthase 3 large subunit
B3-1001047	44.451	53.849	20.3	43.596	-0.62145	down	0.120328	0.172844	MULTISPECIES: acetolactate synthase small subunit
B3-1001048	1057.17	1216.13	1728.66	1644.02	0.569106	up	1.94279e-140	3.33249e-139	DNA-binding transcriptional regulator FruR
B3-1001049	4598.02	7990.38	4020.38	3760.17	-0.694151	down	2.8603e-41	2.18295e-40	_
B3-1001050	2200.44	3727.67	2116.73	2233.65	-0.44643	down	2.95556e-09	8.3453e-09	IS1 ORF
B3-1001051	505.673	762.524	307.053	247.812	-1.19257	down	1.17542e-30	6.57784e-30	MULTISPECIES: transcriptional regulator MraZ
B3-1001052	781.125	1139.07	593.747	623.066	-0.658144	down	1.55947e-24	7.66061e-24	MULTISPECIES: ribosomal RNA small subunit methyltransferase H
B3-1001053	372.017	607.676	157.668	246.849	-1.27613	down	1.18924e-22	5.56174e-22	S-adenosyl-methyltransferase MraW
B3-1001054	332.979	643.941	185.271	207.095	-1.31604	down	8.80748e-111	1.29917e-109	MULTISPECIES: peptidoglycan glycosyltransferase FtsI
B3-1001055	756.584	1156.13	724.219	683.8	-0.441954	down	1.32114e-10	3.93501e-10	UDP-N-acetylmuramoyl-L-alanyl-D-glutamate--2,6-diaminopimelate ligase
B3-1001056	877.831	1266.67	864.765	713.587	-0.442224	down	5.00156e-11	1.51108e-10	MULTISPECIES: UDP-N-acetylmuramoyl-tripeptide--D-alanyl-D-alanine ligase
B3-1001057	732.192	1129.83	859.204	697.989	-0.257918	down	0.479651	0.574758	MULTISPECIES: phospho-N-acetylmuramoyl-pentapeptide-transferase
B3-1001058	761.729	1271.07	998.514	851.829	-0.135674	down	0.00312743	0.00580509	MULTISPECIES: UDP-N-acetylmuramoyl-L-alanine--D-glutamate ligase
B3-1001059	611.419	1127.85	508.52	407.214	-0.925482	down	1.55299e-62	1.58489e-61	MULTISPECIES: lipid II flippase FtsW
B3-1001060	480.459	884.199	310.919	303.82	-1.15049	down	4.90568e-69	5.29371e-68	undecaprenyldiphospho-muramoylpentapeptide beta-N-acetylglucosaminyltransferase
B3-1001061	820.674	1326.87	730.053	817.754	-0.472461	down	1.15007e-15	4.44008e-15	MULTISPECIES: UDP-N-acetylmuramate--L-alanine ligase
B3-1001062	800.467	1185.48	834.414	837.7	-0.248154	down	0.472031	0.566609	D-alanine--D-alanine ligase
B3-1001063	707.181	1020.22	305.813	441.921	-1.20801	down	1.78417e-81	2.13533e-80	MULTISPECIES: cell division protein FtsQ
B3-1001064	598.795	879.377	452.947	532.126	-0.585511	down	6.51061e-19	2.78512e-18	RecName: Full=Cell division protein FtsA
B3-1001065	2183.2	2665.97	2385.65	2908.53	0.126668	up	5.33189e-52	4.77512e-51	MULTISPECIES: cell division protein FtsZ
B3-1001066	8159.17	9362.95	16200	11877.3	0.680228	up	0	0	UDP-3-O-acyl-N-acetylglucosamine deacetylase
B3-1001067	819.465	1516.55	385.012	456.531	-1.47294	down	3.02014e-105	4.33353e-104	secretion monitor protein
B3-1001068	1708.18	2178.45	2067.74	1840.88	0.00813955	up	7.29964e-45	5.95045e-44	preprotein translocase subunit SecA
B3-1001069	94.064	134.079	66.869	56.665	-0.88502	down	0.00165128	0.00315517	8-oxo-dGTP diphosphatase MutT
B3-1001070	317.111	521.146	369.914	361.098	-0.197497	down	0.890422	0.947073	Chain A, Solution NMR Structure of Zinc Finger Protein yacG from Escherichia coli. Northeast Structural Genomics Consortium Target ET92
B3-1001071	321.45	493.856	257.299	275.191	-0.614585	down	1.13329e-07	2.91973e-07	MULTISPECIES: cell division protein ZapD
B3-1001072	140.869	243.63	65.226	85.826	-1.34792	down	5.91498e-17	2.3455e-16	MULTISPECIES: dephospho-CoA kinase
B3-1001073	1054.85	1129.96	1725.2	1906.35	0.73308	up	2.42469e-213	5.60019e-212	MULTISPECIES: guanosine monophosphate reductase
B3-1001074	23.457	22.023	23.523	15.669	-0.214663	down	1	1	MULTISPECIES: type IV pilin biogenesis protein
B3-1001075	47.847	52.316	52.444	49.241	0.0217568	up	0.112246	0.162297	MULTISPECIES: type II secretion system protein GspE
B3-1001076	54.391	64.82	17.615	32.425	-1.25233	down	0.000271818	0.000558919	MULTISPECIES: major pilin subunit
B3-1001077	483.738	581.007	543.078	726.316	0.253632	up	1.53575e-18	6.47498e-18	MULTISPECIES: carboxylating nicotinate-nucleotide diphosphorylase
B3-1001078	379.581	444.597	449.324	527.517	0.245167	up	2.28582e-09	6.48903e-09	MULTISPECIES: 1,6-anhydro-N-acetylmuramyl-L-alanine amidase AmpD
B3-1001079	287.144	415.879	441.949	478.93	0.389439	up	9.38875e-22	4.29923e-21	signaling modulator of AmpD, AmpE
B3-1001080	246.971	296.846	461.181	409.665	0.679294	up	1.9136e-64	1.98758e-63	MULTISPECIES: aromatic amino acid transporter AroP
B3-1001082	1683.02	3117.84	1422.35	1379.82	-0.776747	down	9.83914e-70	1.07273e-68	MULTISPECIES: pyruvate dehydrogenase complex repressor
B3-1001083	9165.46	10737.1	16465.1	14254.6	0.626209	up	0	0	MULTISPECIES: pyruvate dehydrogenase (acetyl-transferring), homodimeric type
B3-1001084	8334.25	10276.9	15351.7	12877.3	0.601009	up	0	0	MULTISPECIES: pyruvate dehydrogenase complex dihydrolipoyllysine-residue acetyltransferase
B3-1001085	7417.74	8210.13	9536.69	11059	0.398218	up	0	0	dihydrolipoamide dehydrogenase
B3-1001086	11.236	11.501	3.472	6.285	-1.22036	down	0.00219491	0.00414576	MULTISPECIES: DUF3300 domain-containing protein
B3-1001087	6101.7	6345.45	8911.46	8770.42	0.506456	up	0	0	aconitate hydratase 2
B3-1001088	42.757	97.955	27.514	51.926	-0.824792	down	0.0337882	0.0539996	hypothetical protein HMPREF9539_04855
B3-1001089	1005.42	1144.47	817.998	914.872	-0.311105	down	0.00871345	0.015229	MULTISPECIES: S-adenosylmethionine decarboxylase proenzyme
B3-1001090	1099.32	1128.24	874.865	1094.54	-0.177702	down	0.762617	0.838751	MULTISPECIES: polyamine aminopropyltransferase
B3-1001091	300.033	560.972	114.801	151.288	-1.69411	down	1.24234e-30	6.94499e-30	chaperone lipoprotein YacC, potentially involved in protein secretion
B3-1001092	58.222	78.666	53.305	79.204	-0.0469049	down	0.204803	0.276465	MULTISPECIES: multicopper oxidase CueO
B3-1001093	1859.16	1972.94	2199.29	1943.4	0.112433	up	7.44915e-81	8.87494e-80	MULTISPECIES: membrane-bound PQQ-dependent dehydrogenase, glucose/quinate/shikimate family
B3-1001094	781.681	897.153	572.436	844.848	-0.24433	down	0.337993	0.427033	hypoxanthine phosphoribosyltransferase
B3-1001095	886.73	1089.46	1249.59	1253.45	0.340958	up	1.84365e-35	1.1198e-34	carbonate dehydratase
B3-1001096	505.33	598.682	508.781	626.137	0.0398321	up	3.52121e-06	8.27799e-06	MULTISPECIES: ABC transporter ATPase
B3-1001097	410.846	471.136	778.69	662.622	0.70856	up	2.45073e-63	2.5157e-62	MULTISPECIES: inner membrane transport permease YadH
B3-1001098	159.974	183.393	154.76	166.547	-0.0957984	down	0.45124	0.546556	MULTISPECIES: PTS sugar transporter subunit IIA
B3-1001099	117.007	208.596	59.998	52.844	-1.52879	down	1.41148e-33	8.28636e-33	MULTISPECIES: polysaccharide deacetylase family protein
B3-1001100	714.742	878.373	1057.31	1197.59	0.501216	up	1.61746e-30	9.02282e-30	MULTISPECIES: aspartate 1-decarboxylase
B3-1001101	33.819	55.186	24.743	38.404	-0.495159	down	0.162294	0.225082	MULTISPECIES: Rpn family recombination-promoting nuclease/putative transposase
B3-1001102	501.788	603.92	699.449	742.285	0.382834	up	4.45685e-32	2.54553e-31	MULTISPECIES: pantoate--beta-alanine ligase
B3-1001103	409.092	459.544	400.623	519.981	0.0838288	up	8.14452e-06	1.86718e-05	MULTISPECIES: 3-methyl-2-oxobutanoate hydroxymethyltransferase
B3-1001104	98.93	76.933	17.858	47.814	-1.42107	down	2.21595e-07	5.59673e-07	fimbrial protein
B3-1001105	4536.14	7907.81	4008.21	3740.21	-0.683469	down	4.06568e-39	2.69307e-38	_
B3-1001106	2338.55	4017.25	2210.67	2326.5	-0.486278	down	7.23646e-13	2.4149e-12	_
B3-1001107	442.397	811.957	225.416	178.743	-1.63394	down	1.84122e-55	1.71608e-54	2-amino-4-hydroxy-6-hydroxymethyldihydropteridine diphosphokinase
B3-1001108	979.407	1631.93	920.719	626.644	-0.754975	down	6.65417e-61	6.66176e-60	polynucleotide adenylyltransferase
B3-1001109	98.935	164.713	53.272	51.886	-1.32604	down	1.40196e-16	5.53429e-16	MULTISPECIES: tRNA glutamyl-Q(34) synthetase GluQRS
B3-1001110	1598.17	1457.1	2202.45	3040.35	0.779035	up	8.37614e-141	1.44619e-139	MULTISPECIES: RNA polymerase-binding transcription factor DksA
B3-1001111	443.304	482.607	397.46	602.035	0.110326	up	3.55177e-06	8.33867e-06	MULTISPECIES: DNA/RNA nuclease SfsA
B3-1001112	189.989	249.472	159.878	165.248	-0.434734	down	0.0585877	0.0897913	2'-5'-RNA ligase
B3-1001113	128.27	210.43	79.363	77.209	-1.11317	down	5.92225e-38	3.71711e-37	ATP-dependent helicase
B3-1001115	434.144	542.09	502.557	478.188	0.00665106	up	3.29417e-11	9.99833e-11	MULTISPECIES: bifunctional glycosyl transferase/transpeptidase
B3-1001117	111.138	174.143	92.732	123.169	-0.40201	down	0.00690249	0.0122758	ferrichrome porin FhuA
B3-1001118	121.117	186.097	136.979	115.66	-0.282165	down	0.646146	0.734904	MULTISPECIES: Fe3+-hydroxamate ABC transporter ATP-binding protein FhuC
B3-1001119	71.261	126.765	46.706	35.016	-1.27687	down	2.58226e-11	7.87386e-11	MULTISPECIES: Fe(3+)-hydroxamate ABC transporter substrate-binding protein FhuD
B3-1001120	56.211	111.455	53.724	37.038	-0.885415	down	1.77622e-09	5.07519e-09	MULTISPECIES: Fe(3+)-hydroxamate ABC transporter permease FhuB
B3-1001121	527.047	618.289	779.244	951.37	0.595512	up	4.61402e-95	6.19833e-94	MULTISPECIES: glutamate-1-semialdehyde 2,1-aminomutase
B3-1001122	155.286	231.422	109.647	134.383	-0.664182	down	1.01092e-08	2.77555e-08	MULTISPECIES: ClC family H(+)/Cl(-) exchange transporter
B3-1001123	1122.64	1289.33	903.876	1712.55	0.117384	up	1.60951e-07	4.11242e-07	iron-sulfur cluster insertion protein ErpA
B3-1001124	105.144	195.531	113.82	95.83	-0.520218	down	0.0358471	0.0569444	MULTISPECIES: hypothetical protein
B3-1001125	191.123	278.535	162.79	124.153	-0.710842	down	5.72909e-07	1.4204e-06	MULTISPECIES: cobalamin-binding protein
B3-1001126	801.365	839.842	1374.08	1551.02	0.833725	up	1.72708e-137	2.8781e-136	Chain A, Crystal Structure Of Escherichia Coli 5'-methylthioadenosine/s- Adenosyl Homocysteine Nucleosidase (mtan) Complexed With Butylthio- Dadme-immucillin-a
B3-1001127	119.44	151.108	130.128	156.285	0.0822118	up	0.000423594	0.000852041	MULTISPECIES: dGTPase
B3-1001128	883.216	645.835	1349.99	1341.91	0.81599	up	2.57598e-243	6.45957e-242	MULTISPECIES: periplasmic serine endoprotease DegP
B3-1001129	107.224	121.62	94.395	137.517	0.0192128	up	0.0426291	0.0669305	conserved hypothetical protein
B3-1001130	876.841	744.049	1040.92	2033.9	0.923717	up	2.41861e-86	3.05429e-85	MULTISPECIES: DUF3461 family protein
B3-1001131	124.956	205.818	77.805	115.125	-0.777762	down	9.9801e-07	2.43876e-06	MULTISPECIES: phosphodiesterase YaeI
B3-1001132	1544.37	1794.99	2062.77	2257.19	0.371446	up	8.34356e-86	1.04364e-84	2,3,4,5-tetrahydropyridine-2,6-dicarboxylate N-succinyltransferase
B3-1001133	170.762	248.574	168.973	196.233	-0.199395	down	0.830489	0.899313	MULTISPECIES: bifunctional uridylyltransferase/uridylyl-removing protein
B3-1001134	975.253	1124.3	1568.99	1654.78	0.618666	up	3.33177e-117	5.10033e-116	methionine aminopeptidase
B3-1001135	21394.8	21828.6	24141.5	30128.1	0.328331	up	0	0	MULTISPECIES: 30S ribosomal protein S2
B3-1001136	6988.59	7366.51	8266.4	11267	0.44438	up	0	0	MULTISPECIES: elongation factor Ts
B3-1001137	1480.93	1670.04	1202.98	1281.15	-0.343051	down	0.000117292	0.000249258	MULTISPECIES: UMP kinase
B3-1001138	4724.72	5120.36	5485.06	6180.6	0.244794	up	1.56591e-96	2.12528e-95	ribosome recycling factor
B3-1001139	514.526	671.58	343.491	358.383	-0.756947	down	2.8312e-28	1.50749e-27	Chain A, Ispc In Complex With An N-Methyl-Substituted Hydroxamic Acid
B3-1001140	1831.1	2361.69	1594.43	1401	-0.485145	down	3.01608e-17	1.21149e-16	MULTISPECIES: (2E,6E)-farnesyl-diphosphate-specific ditrans,polycis-undecaprenyl-diphosphate synthase
B3-1001141	1309.01	1907.98	1157.6	762.093	-0.744836	down	6.81906e-47	5.69083e-46	MULTISPECIES: phosphatidate cytidylyltransferase
B3-1001142	1857.3	2377.1	1686.35	1285.54	-0.510781	down	6.65903e-34	3.93563e-33	zinc metallopeptidase
B3-1001143	2735.82	3582.33	3128.3	2465.53	-0.175664	down	0.000477311	0.000957531	MULTISPECIES: outer membrane protein assembly factor BamA
B3-1001144	6236.13	6541.71	8170.07	9605.2	0.476228	up	2.88876e-270	7.84135e-269	chaperone protein
B3-1001145	3153.36	4232.18	3691.57	2685.43	-0.211827	down	0.405741	0.497585	UDP-3-O-(3-hydroxymyristoyl)glucosamine N-acyltransferase
B3-1001146	2623.9	2993.72	2538.29	2303.42	-0.214441	down	0.903406	0.959334	(3R)-hydroxymyristoyl-[acyl carrier protein] dehydratase
B3-1001147	1912.59	2172.04	3626.7	2542.24	0.594819	up	6.84174e-221	1.63766e-219	acyl-ACP--UDP-N-acetylglucosamine O-acyltransferase
B3-1001148	335.857	680.218	289.267	191.768	-1.07879	down	2.4419e-47	2.05745e-46	MULTISPECIES: lipid-A-disaccharide synthase
B3-1001149	503.41	1105.96	311.359	229.724	-1.57257	down	2.77243e-80	3.29562e-79	ribonuclease HII
B3-1001150	530.48	820.116	383.933	315.751	-0.948819	down	4.90873e-146	8.7035e-145	DNA polymerase III subunit alpha
B3-1001151	2076.77	2443.86	2455.3	2242.42	0.0554372	up	3.33757e-27	1.74361e-26	MULTISPECIES: acetyl-CoA carboxylase carboxyl transferase subunit alpha
B3-1001152	918.88	1390.22	790.763	890.11	-0.458119	down	3.87638e-14	1.41267e-13	_
B3-1001153	67.848	84.303	127.449	88.302	0.503858	up	2.37455e-18	9.91625e-18	MULTISPECIES: lysine decarboxylase LdcC
B3-1001154	142.906	166.257	163.616	233.325	0.360555	up	0.000124085	0.000263162	MULTISPECIES: VOC family protein
B3-1001155	119.481	190.538	81.159	96.571	-0.802662	down	6.09255e-10	1.77747e-09	MULTISPECIES: tRNA lysidine(34) synthetase TilS
B3-1001156	818.914	976.092	2067.16	2148.74	1.23185	up	3.33957e-118	5.17241e-117	protein rof
B3-1001157	733.562	818.613	1543.15	1658.89	1.0447	up	1.99238e-57	1.91457e-56	MULTISPECIES: YaeP family protein
B3-1001158	201.567	298.804	170.729	221.42	-0.351595	down	0.185372	0.253419	MULTISPECIES: YaeQ family protein
B3-1001159	136.325	225.666	56.291	150.719	-0.806247	down	0.00633785	0.0113367	peptidyl-tRNA hydrolase domain protein
B3-1001160	183.565	191.217	111.598	169.122	-0.416917	down	0.0321052	0.0515132	MULTISPECIES: copper homeostasis/adhesion lipoprotein NlpE
B3-1001161	47.887	98.877	23.54	26.787	-1.54406	down	2.93698e-11	8.9348e-11	conserved hypothetical protein
B3-1001162	1123.17	1365.05	1643.91	1491.19	0.333397	up	5.98103e-115	8.99889e-114	proline--tRNA ligase
B3-1001163	472.315	688.346	474.932	388.333	-0.42707	down	0.00127442	0.00246459	MULTISPECIES: tRNA (N6-threonylcarbamoyladenosine(37)-N6)-methyltransferase TrmO
B3-1001164	839.007	1045.81	898.138	995.161	0.00647551	up	0.00093595	0.00183565	outer membrane lipoprotein
B3-1001165	672.63	660.468	723.508	1055.41	0.416221	up	4.48855e-38	2.82398e-37	MetQ/NlpA family lipoprotein
B3-1001166	238.397	280.376	330.038	252.437	0.167092	up	9.57727e-06	2.18802e-05	D-methionine ABC transporter permease MetI
B3-1001167	124.417	151.332	202.7	173.201	0.446994	up	2.16942e-13	7.72424e-13	MULTISPECIES: methionine import ATP-binding protein MetN
B3-1001168	721.406	846.091	635.789	824.883	-0.10183	down	0.0985383	0.144501	D-glycero-beta-D-manno-heptose 1,7-bisphosphate 7-phosphatase
B3-1001169	6666.82	2329.84	147.965	438.734	-3.93869	down	0	0	_
B3-1001170	81.604	170.833	26.225	31.529	-2.12789	down	1.44956e-29	7.91023e-29	MULTISPECIES: 2,5-didehydrogluconate reductase DkgB
B3-1001171	68.621	96.771	92.782	129.285	0.425101	up	6.42678e-07	1.5875e-06	MULTISPECIES: LysR family transcriptional regulator
B3-1001172	251.442	315.531	296.642	271.657	0.00337013	up	0.00578214	0.0104063	MULTISPECIES: endonuclease/exonuclease/phosphatase family protein
B3-1001173	42.962	102.794	29.344	22.916	-1.47974	down	5.82588e-08	1.51877e-07	MULTISPECIES: SAM-dependent methyltransferase
B3-1001174	302.128	420.685	358.481	192.745	-0.390977	down	0.00847848	0.0148698	MULTISPECIES: lytic transglycosylase
B3-1001175	109.182	117.124	80.735	157.335	0.0731104	up	0.0574976	0.0883262	MULTISPECIES: hydroxyacylglutathione hydrolase
B3-1001176	226.379	274.833	289.331	267.003	0.15053	up	1.6724e-05	3.76844e-05	conserved hypothetical protein
B3-1001177	274.355	274.116	143.46	230.547	-0.552348	down	0.00115599	0.0022452	ribonuclease HI
B3-1001178	132.338	191.003	119.81	137.714	-0.328347	down	0.328286	0.416768	DNA polymerase III, epsilon subunit
B3-1001179	47.571	52.335	34.591	25.635	-0.730166	down	0.0170121	0.0285668	MULTISPECIES: hypothetical protein
B3-1001181	3.441	2.267	2.707	1.057	-0.600458	down	1	1	hypothetical protein
B3-1001182	3.094	0	0	2.851	-0.117926	down	1	1	hypothetical protein CSW69_17000
B3-1001183	18.988	8.661	5.744	5.383	-1.31301	down	0.0614283	0.0937085	MULTISPECIES: Hcp family type VI secretion system effector
B3-1001184	10.428	22.158	13.533	22.579	0.148217	up	0.17763	0.244166	MULTISPECIES: membrane protein
B3-1001185	16.085	19.115	12.491	15.194	-0.346449	down	0.379191	0.470726	type VI secretion system membrane subunit TssM
B3-1001186	9.292	18.366	8.433	6.585	-0.880916	down	0.129918	0.184556	Uncharacterized protein conserved in bacteria
B3-1001187	10.288	23.24	10.404	10.833	-0.658737	down	0.429591	0.522574	Uncharacterized protein conserved in bacteria
B3-1001188	36.033	57.164	41.764	33.198	-0.314117	down	0.772342	0.847676	type VI secretion system-associated protein TagO
B3-1001189	41.484	57.598	52.244	47.834	0.0144297	up	0.0196994	0.0327557	type VI secretion system ATPase TssH
B3-1001190	22.22	64.048	41.506	38.384	-0.110808	down	0.51611	0.609516	MULTISPECIES: DotU family type IV/VI secretion system protein
B3-1001191	34.427	66.999	37.075	31.23	-0.570351	down	0.0394513	0.0622381	type VI secretion system baseplate subunit TssK
B3-1001192	9.406	18.592	12.683	11.142	-0.23283	down	1	1	MULTISPECIES: type VI secretion system lipoprotein TssJ
B3-1001193	33.053	39.091	41.764	28.954	-0.0288011	down	0.262856	0.343303	conserved hypothetical protein
B3-1001194	21.378	22.408	17.833	13.728	-0.472301	down	0.371161	0.463489	conserved hypothetical protein
B3-1001195	23.249	25.99	22.483	9.13	-0.639251	down	0.0407125	0.0639977	MULTISPECIES: type VI secretion system baseplate subunit TssF
B3-1001196	28.678	24.563	13.533	10.569	-1.14332	down	0.065994	0.0996915	type VI secretion system baseplate subunit TssE
B3-1001197	53.971	64.768	32.342	37.886	-0.757659	down	0.0199457	0.0331234	type VI secretion system contractile sheath large subunit, partial
B3-1001198	128.27	146.328	117.7	113.801	-0.246301	down	0.760899	0.837561	type VI secretion system contractile sheath large subunit, partial
B3-1001199	125.419	148.738	160.296	150.217	0.17965	up	0.0584411	0.0896188	MULTISPECIES: hypothetical protein
B3-1001200	180.243	172.563	111.86	194.604	-0.203156	down	0.823783	0.892742	MULTISPECIES: type VI secretion system contractile sheath small subunit
B3-1001201	2338.55	4015.4	2209.21	2328.22	-0.485779	down	7.8895e-13	2.58854e-12	_
B3-1001202	4517.57	7913.93	3983.87	3717.41	-0.69083	down	3.56709e-40	2.64941e-39	_
B3-1001203	289.534	310.318	538.834	578.591	0.897497	up	9.22828e-43	7.21011e-42	MULTISPECIES: Hcp family type VI secretion system effector
B3-1001204	18.324	30.182	17.844	30.549	-0.0033647	down	0.330909	0.419592	type VI secretion system tip protein VgrG
B3-1001205	246.184	307.752	253.232	235.278	-0.181331	down	0.592932	0.684582	_
B3-1001206	227.696	271.137	273.765	295.756	0.191191	up	1.6925e-06	4.07159e-06	_
B3-1001207	35.63	53.523	10.089	19.696	-1.58163	down	3.47997e-05	7.65476e-05	hypothetical protein HMPREF9535_01107
B3-1001208	67.617	93.817	49.645	59.535	-0.564227	down	2.98642e-07	7.50669e-07	RHS repeat protein
B3-1001210	15.172	7.497	7.955	2.33	-1.14003	down	0.42395	0.517027	ISAs1 family transposase
B3-1001211	18.912	16.252	4.527	7.575	-1.5387	down	0.000729905	0.00144012	ISAs1 family transposase
B3-1001213	16.797	18.445	2.936	24.073	-0.383831	down	0.735879	0.816334	MULTISPECIES: hypothetical protein
B3-1001214	11.789	24.528	6.344	10.29	-1.12642	down	0.00554496	0.0100102	MULTISPECIES: ISAs1 family transposase
B3-1001215	173.855	202.561	205.827	255.438	0.293266	up	1.20354e-07	3.09464e-07	MULTISPECIES: amidohydrolase
B3-1001216	128.555	119.3	120.838	194.993	0.349654	up	0.000476953	0.000957178	MULTISPECIES: C-lysozyme inhibitor
B3-1001217	34.625	33.078	54.693	54.497	0.689533	up	6.27381e-15	2.36492e-14	putative acyl-CoA dehydrogenase
B3-1001218	807.111	832.679	1428.54	1645.08	0.906426	up	3.38555e-138	5.65978e-137	phosphoheptose isomerase
B3-1001219	278.431	398.803	304.809	420.318	0.098579	up	3.14162e-05	6.9366e-05	glutamine amidotransferases class-II family protein
B3-1001220	697.867	995.474	648.472	486.824	-0.576803	down	1.23178e-11	3.81785e-11	MULTISPECIES: transpeptidase
B3-1001222	2340.41	4013.56	2209.21	2326.5	-0.486331	down	7.05275e-13	2.37315e-12	_
B3-1001223	4511.38	7895.58	3993.61	3723.11	-0.685091	down	3.24648e-39	2.17783e-38	_
B3-1001224	12.75	5.6	5.571	3.916	-0.951609	down	0.38331	0.47467	MULTISPECIES: transposase
B3-1001225	5.187	9.399	5.1	1.593	-1.12363	down	0.0534388	0.0823073	Flagellar biosynthesis protein FlhA
B3-1001226	0	1.809	1.439	0	-0.329716	down	1	1	MULTISPECIES: putative lateral flagellar export/assembly protein LafU
B3-1001227	48.101	112.9	60.952	87.402	-0.118024	down	0.444383	0.53895	MULTISPECIES: DNA polymerase IV
B3-1001228	11.288	24.17	8.878	5.2	-1.33255	down	0.0871586	0.128926	acetyltransferase family protein
B3-1001229	8.71	19.674	9.786	11.463	-0.417649	down	0.760792	0.837561	hypothetical protein SS322685_0672
B3-1001230	50.754	127.069	78.507	76.376	-0.199261	down	0.836056	0.903854	_
B3-1001231	401.157	449.996	516.791	503.413	0.261367	up	1.29322e-11	3.99888e-11	_
B3-1001232	5.345	7.923	4.204	4.924	-0.539482	down	1	1	RNA ligase RtcB family protein
B3-1001233	31.288	35.908	26.196	32.545	-0.194001	down	1	1	putative peptide chain release factor H
B3-1001234	1596.77	1632.56	2305.49	2631.11	0.612282	up	3.8089529277595e-313	1.17297930512182e-311	MULTISPECIES: cytosol nonspecific dipeptidase
B3-1001235	404.231	641.006	388.047	413.492	-0.382985	down	0.0445437	0.0697494	protein gpt
B3-1001236	281.627	360.084	434.983	442.193	0.450941	up	3.53538e-35	2.13013e-34	MULTISPECIES: esterase FrsA
B3-1001237	764.752	1007.08	554.87	1278.82	0.0495048	up	0.000461341	0.000926199	esterase
B3-1001238	1.993	3.939	2.09	1.836	-0.59521	down	0.803619	0.875618	outer pore protein E precursor
B3-1001239	412.865	582.47	409.514	378.743	-0.336515	down	0.0222679	0.0367364	Glutamate 5-kinase
B3-1001240	422.502	568.775	503.543	697.662	0.277122	up	8.94821e-27	4.64707e-26	MULTISPECIES: gamma-glutamyl-phosphate reductase
B3-1001241	1771.03	2514.72	1571.12	2033.26	-0.249798	down	0.126003	0.179575	_
B3-1001242	2272.45	2846.36	1452.19	2297.44	-0.449061	down	1.0992e-08	3.00696e-08	_
B3-1001243	181.84	345.226	151.084	156.826	-0.775471	down	1.70455e-11	5.2431e-11	_
B3-1001244	4517.57	7901.69	3983.87	3720.26	-0.688876	down	7.48749e-40	5.46867e-39	_
B3-1001245	2338.55	4019.09	2209.21	2326.5	-0.487163	down	6.05133e-13	2.08959e-12	_
B3-1001246	2258.48	2830.25	1441.2	2291.01	-0.447278	down	1.47945e-08	4.0035e-08	_
B3-1001247	1769.31	2518.12	1571.12	2034.85	-0.249729	down	0.127228	0.181028	_
B3-1001248	1109	2005.35	1125.15	1011.07	-0.543866	down	1.46292e-17	5.95341e-17	_
B3-1001249	373.945	546.718	285.015	356.954	-0.520168	down	0.00172211	0.00328455	transposase insC for insertion element
B3-1001250	9.936	0	0	0	-12.2787	down	0.25	0.327814	MULTISPECIES: hypothetical protein
B3-1001251	5.83	1.921	3.057	0	-1.34169	down	0.6875	0.772594	MULTISPECIES: hypothetical protein
B3-1001252	6.917	10.253	4.76	5.576	-0.732101	down	0.391528	0.482607	phage capsid protein, partial
B3-1001253	1045.85	1307.05	810.055	982.295	-0.392584	down	2.77845e-06	6.57588e-06	_
B3-1001254	1226.68	1694.88	1211.25	1173.04	-0.293183	down	0.0112856	0.0193835	_
B3-1001255	13.97	9.204	18.313	17.161	0.614212	up	0.184933	0.252885	Uncharacterised protein
B3-1001258	4449.5	7794.67	3969.27	3686.05	-0.67756	down	1.48261e-37	9.23954e-37	_
B3-1001259	783.871	1307.73	709.001	706.72	-0.563068	down	1.63328e-07	4.16104e-07	_
B3-1001260	2.903	8.608	3.425	8.024	-0.00779022	down	0.864166	0.925692	hypothetical protein A0U99_21340, partial
B3-1001261	1601.79	2327.84	1657.03	1864.68	-0.158116	down	0.228482	0.303605	_
B3-1001262	1142.85	2056.41	1150.38	1035.69	-0.549399	down	1.34831e-18	5.69839e-18	_
B3-1001263	2340.41	4015.4	2209.21	2326.5	-0.48675	down	6.48842e-13	2.22015e-12	_
B3-1001264	4526.85	7920.04	4003.34	3725.96	-0.687376	down	1.1139e-39	7.98071e-39	_
B3-1001265	82.107	105.566	115.363	194.626	0.72399	up	1.04408e-15	4.03978e-15	MULTISPECIES: aldo/keto reductase
B3-1001266	9.501	5.869	4.671	9.848	-0.0821641	down	1	1	MULTISPECIES: protein RclC
B3-1001267	2.833	5.6	4.457	5.221	0.198619	up	1	1	hypothetical protein ECC1470_25918
B3-1001268	13.557	12.883	14.354	21.618	0.444123	up	0.0227433	0.0374152	putative oxidoreductase
B3-1001269	9.076	20.386	15.575	23.566	0.409801	up	0.0445975	0.0697921	MULTISPECIES: AraC family transcriptional regulator
B3-1001270	686.502	1034.87	624.54	837.488	-0.235588	down	0.577294	0.670941	(Fe-S)-binding protein
B3-1001271	668.431	996.988	579.739	860.718	-0.209358	down	0.830364	0.899313	MULTISPECIES: iron-sulfur cluster-binding protein
B3-1001272	472.35	718.245	434.489	667.72	-0.111285	down	0.130738	0.18557	iron-sulfur cluster binding protein
B3-1001274	4523.76	7916.98	3991.17	3723.11	-0.689469	down	5.35279e-40	3.92588e-39	_
B3-1001275	2338.55	4015.4	2209.21	2326.5	-0.486326	down	7.15029e-13	2.39373e-12	_
B3-1001276	23.516	35.754	8.536	11.666	-1.55271	down	0.00453386	0.00826135	hypothetical protein
B3-1001277	2338.55	4013.56	2209.21	2326.5	-0.485907	down	7.77113e-13	2.55608e-12	_
B3-1001278	4520.66	7898.64	3993.61	3725.96	-0.685992	down	2.07088e-39	1.43114e-38	_
B3-1001279	155.789	143.948	152.747	150.922	0.0188023	up	0.00360364	0.00664219	oxygen-dependent choline dehydrogenase
B3-1001280	328.647	290.027	426.007	308.561	0.247716	up	2.53974e-18	1.05893e-17	betaine-aldehyde dehydrogenase
B3-1001281	329.458	297.982	327.795	255.271	-0.105818	down	0.259756	0.339675	transcriptional repressor BetI
B3-1001282	40.864	46.862	40.63	25.218	-0.413854	down	0.193872	0.26315	choline BCCT transporter BetT
B3-1001283	32.923	38.906	17.263	21.666	-0.883687	down	1.24339e-09	3.57601e-09	autotransporter outer membrane beta-barrel domain-containing protein
B3-1001284	152.239	159.417	194.128	208.9	0.370923	up	1.27747e-11	3.95249e-11	MULTISPECIES: EAL domain-containing protein
B3-1001285	55.955	123.301	49.361	53.642	-0.799323	down	0.000145301	0.000306675	LysR family transcriptional regulator
B3-1001286	1.417	4.2	1.114	0	-2.33198	down	0.375	0.466513	MULTISPECIES: DUF1097 domain-containing protein
B3-1001287	15.134	18.408	26.553	39.685	0.981648	up	0.000186402	0.000388288	MULTISPECIES: transcriptional regulator
B3-1001288	0	0	4.624	0	11.1755	up	0.5	0.593484	Uncharacterised protein
B3-1001289	0	2.446	0.973	0	-1.32813	down	1	1	DUF2877 domain-containing protein
B3-1001290	14.584	10.809	12.546	15.116	0.123465	up	0.286915	0.370771	MULTISPECIES: acyl-CoA synthetase FdrA
B3-1001291	20.881	8.844	16.423	17.864	0.205972	up	0.180701	0.247676	MULTISPECIES: DUF1116 domain-containing protein
B3-1001292	3.709	10.997	7.002	13.669	0.491147	up	0.0919145	0.135504	carbamate kinase
B3-1001293	39.279	54.95	44.935	65.327	0.226688	up	0.00245477	0.00461177	deaminase
B3-1001294	19.485	27.224	29.065	32.189	0.391089	up	0.00815045	0.014345	MULTISPECIES: NAD(P)-dependent alcohol dehydrogenase
B3-1001295	0.865	2.563	0	0	-10.744	down	0.125	0.178297	MULTISPECIES: hypothetical protein
B3-1001296	1181.84	1641.29	947.819	1360.27	-0.290597	down	0.0118072	0.02022	_
B3-1001297	2246.84	2814.14	1433.87	2280.28	-0.446384	down	1.79649e-08	4.8267e-08	_
B3-1001298	31.546	70.855	24.811	18.495	-1.24155	down	0.0270083	0.043924	hypothetical protein BN16_08001
B3-1001299	7.621	9.683	5.138	5.015	-0.769082	down	0.442068	0.53639	hypothetical protein
B3-1001300	1332.58	2327.72	1516.35	1566.48	-0.247706	down	0.644965	0.733878	_
B3-1001301	1745.14	3085.45	1920.14	1756.08	-0.393978	down	0.00236718	0.00445676	_
B3-1001302	49.883	72.773	56.048	43.769	-0.297255	down	0.842382	0.909386	MFS transporter
B3-1001303	45.885	62.352	51.968	51.787	-0.0610117	down	0.100218	0.146638	beta-galactosidase
B3-1001304	131.794	192.179	145.831	143.447	-0.163416	down	0.5527	0.646208	lactose operon repressor
B3-1001305	18.089	26.128	9.85	16.666	-0.737694	down	0.220328	0.294106	DNA-binding transcriptional activator MhpR
B3-1001306	12.827	23.24	11.77	15.757	-0.389807	down	0.86005	0.922408	Mhp operon transcriptional activator
B3-1001307	3.813	1.256	2.666	1.171	-0.40154	down	0.83882	0.906097	MULTISPECIES: bifunctional 3-(3-hydroxy-phenyl)propionate/3-hydroxycinnamic acid hydroxylase
B3-1001308	1.557	5.387	3.675	0.717	-0.660648	down	0.803619	0.875618	3-carboxyethylcatechol 2,3-dioxygenase
B3-1001309	4.799	14.229	10.066	5.895	-0.253544	down	1	1	alpha/beta fold hydrolase
B3-1001310	5.187	7.69	5.44	9.558	0.219942	up	0.49956	0.593484	2-keto-4-pentenoate hydratase
B3-1001311	11.869	16.129	12.836	16.403	0.0625658	up	0.445205	0.539698	acetaldehyde dehydrogenase
B3-1001312	13.219	12.376	9.85	13.461	-0.13484	down	0.908777	0.963677	MULTISPECIES: 4-hydroxy-2-oxovalerate aldolase
B3-1001313	11.427	11.888	14.191	11.082	0.116329	up	0.337399	0.426487	MULTISPECIES: 3-(3-hydroxy-phenyl)propionate transporter
B3-1001314	168.532	187.213	277.435	243.139	0.549257	up	2.40828e-12	7.70474e-12	DUF2058 domain-containing protein
B3-1001315	180.177	151.313	176.308	198.734	0.178086	up	0.000185457	0.000386473	S-formylglutathione hydrolase
B3-1001316	310.794	377.498	516.379	535.206	0.611471	up	5.62953e-54	5.16465e-53	MULTISPECIES: S-(hydroxymethyl)glutathione dehydrogenase
B3-1001317	130.914	134.171	144.915	227.827	0.491719	up	0.000120259	0.000255254	transcriptional repressor FrmR
B3-1001318	17.318	25.222	16.488	20.994	-0.182613	down	1	1	MULTISPECIES: YaiO family outer membrane beta-barrel protein
B3-1001319	6.288	11.185	1.978	13.903	-0.137809	down	1	1	putative transferase
B3-1001320	3.646	4.804	3.345	2.799	-0.459645	down	0.845019	0.910925	glycosyltransferase family 2 protein
B3-1001321	3.149	1.038	1.651	5.803	0.831796	up	0.387695	0.4788	PIG-L family deacetylase
B3-1001322	4.396	5.792	2.305	3.375	-0.842683	down	0.404873	0.496686	MULTISPECIES: taurine ABC transporter substrate-binding protein
B3-1001323	2.756	7.263	4.335	6.771	0.148573	up	0.690038	0.774619	MULTISPECIES: taurine import ATP-binding protein TauB
B3-1001324	3.408	10.947	4.021	1.57	-1.36006	down	0.15159	0.211739	taurine ABC transporter permease TauC
B3-1001325	5.796	15.548	7.164	6.103	-0.685906	down	0.451381	0.546556	taurine dioxygenase
B3-1001326	559.468	605.311	1001.55	1144.18	0.881412	up	2.42383e-143	4.25464e-142	porphobilinogen synthase
B3-1001327	37.118	39.82	40.141	30.148	-0.130394	down	0.458903	0.552741	MULTISPECIES: autotransporter outer membrane beta-barrel domain-containing protein
B3-1001328	0	6.253	0	0.972	-2.68302	down	0.125	0.178297	hydrogen peroxide resistance inhibitor IprA
B3-1001329	152.916	219.157	118.353	107.207	-0.722069	down	2.80516e-08	7.44181e-08	D-alanyl-D-alanine-carboxypeptidase/endopeptidase AmpH
B3-1001330	136.937	199.855	141.785	157.038	-0.172566	down	0.642097	0.731088	MULTISPECIES: peptide antibiotic transporter SbmA
B3-1001331	74.418	155.916	71.017	85.932	-0.553426	down	0.023488	0.0385681	putative lipoprotein
B3-1001332	2342.28	4015.4	2210.67	2326.5	-0.486707	down	6.47715e-13	2.22015e-12	_
B3-1001333	4499	7871.12	3979.01	3717.41	-0.684601	down	4.78844e-39	3.13631e-38	_
B3-1001334	11.132	6.876	3.283	5.128	-1.09811	down	0.263176	0.343636	MULTISPECIES: hypothetical protein
B3-1001335	15.6	19.414	17.723	18.099	0.0329121	up	0.385959	0.477664	MULTISPECIES: DUF2213 domain-containing protein
B3-1001336	22.096	31.195	27.309	14.541	-0.348649	down	0.804317	0.876015	phage head morphogenesis protein
B3-1001337	47.553	70.815	57.383	28.208	-0.467739	down	0.173797	0.239647	putative bacteriophage protein
B3-1001338	59.859	105.638	40.354	35.453	-1.12638	down	0.0273401	0.0444362	DUF1073 domain-containing protein
B3-1001339	103.63	137.866	65.832	69.771	-0.832601	down	0.0460441	0.0719063	putative bacteriophage protein
B3-1001340	117.581	175.858	82.983	102.526	-0.661566	down	1.37923e-06	3.33625e-06	phage terminase large subunit
B3-1001341	106.975	166.783	66.004	66.272	-1.04934	down	1.6676e-09	4.77002e-09	MULTISPECIES: hypothetical protein
B3-1001342	105.417	176.306	95.667	141.949	-0.245643	down	0.931708	0.984227	hypothetical protein Sd1012_3198
B3-1001343	17.974	11.842	7.068	13.8	-0.514753	down	0.617719	0.709004	lysis protein
B3-1001344	19.833	11.2	15.599	10.441	-0.253056	down	1	1	lysozyme
B3-1001345	1605.65	2337.36	1657.03	1868.24	-0.161565	down	0.259235	0.339163	_
B3-1001346	1146.41	2061.7	1153.88	1038.98	-0.548911	down	1.34634e-18	5.69463e-18	_
B3-1001347	401.157	451.135	516.791	503.413	0.259437	up	1.54478e-11	4.75719e-11	_
B3-1001348	52.446	132.085	77.176	79.493	-0.236141	down	1	1	_
B3-1001349	563.455	614.372	205.101	388.27	-0.989119	down	5.59621e-15	2.11403e-14	_
B3-1001350	659.855	981.642	383.716	582.068	-0.765238	down	6.33159e-08	1.64653e-07	_
B3-1001351	452.32	811.742	296.462	334.836	-1.00167	down	5.57948e-29	3.0104e-28	_
B3-1001352	1266.61	1783.29	908.303	1390.05	-0.408162	down	0.000315232	0.000642916	_
B3-1001353	3.458	6.835	8.16	15.931	1.22667	up	0.226562	0.301435	MULTISPECIES: hypothetical protein
B3-1001354	4.522	0	0	4.167	-0.117898	down	1	1	MULTISPECIES: DUF1391 domain-containing protein
B3-1001355	77.811	153.796	33.999	62.13	-1.26862	down	6.36791e-07	1.57508e-06	MULTISPECIES: helix-turn-helix domain-containing protein
B3-1001356	18.565	15.29	0	11.403	-1.56979	down	0.118469	0.170407	transcriptional regulator
B3-1001357	11.528	11.392	5.44	10.621	-0.512992	down	0.814529	0.884394	putative bacteriophage protein
B3-1001358	20.402	30.775	8.446	19.786	-0.858118	down	0.0535444	0.0824458	bacteriophage protein
B3-1001359	7.555	7.467	1.486	8.701	-0.560257	down	0.571588	0.664896	MULTISPECIES: DNA replication protein DnaC
B3-1001360	5.003	14.834	0	12.293	-0.690268	down	0.503445	0.596566	MULTISPECIES: DUF977 family protein
B3-1001361	3.408	0	0	6.28	0.881452	up	0.6875	0.772594	hypothetical protein FORC11_0717
B3-1001362	788.848	1178	692.854	606.415	-0.598184	down	8.37923e-12	2.62337e-11	hypothetical protein, partial
B3-1001363	21133.7	23072.6	76553.9	49813.7	1.5153	up	0	0	Hok/Gef family protein
B3-1001364	83.286	104.097	28.9	47.394	-1.29633	down	0.00014402	0.000304093	MULTISPECIES: hypothetical protein
B3-1001365	94.064	137.118	73.058	63.914	-0.755139	down	0.000980205	0.00191673	DUF1367 family protein
B3-1001366	164.855	167.713	127.754	163.052	-0.193591	down	1	1	_
B3-1001367	81.353	91.705	43.99	77.294	-0.512859	down	0.0746013	0.111669	_
B3-1001368	421.94	761.703	287.612	321.36	-0.958784	down	7.41851e-25	3.66816e-24	_
B3-1001369	638.796	957.361	380.956	569.133	-0.748467	down	2.20193e-07	5.56666e-07	_
B3-1001370	272.115	371.844	163.819	250.705	-0.635511	down	0.00724578	0.01283	transposase family protein
B3-1001371	1282.91	1792.49	913.797	1402.92	-0.408693	down	0.000277346	0.000569176	_
B3-1001372	1029.37	1438.68	882.102	1243.61	-0.21543	down	0.703007	0.785994	_
B3-1001373	177.165	287.363	114.973	93.69	-1.15458	down	1.1409e-20	5.10883e-20	transcriptional regulator
B3-1001374	1613.39	2307	1502.69	1915.8	-0.19764	down	0.787449	0.862009	IS600 ORF2
B3-1001375	1282.91	1790.19	915.628	1402.92	-0.406474	down	0.000321929	0.000656068	_
B3-1001376	33.356	36.261	19.676	33.805	-0.380401	down	0.652964	0.740739	MULTISPECIES: hypothetical protein
B3-1001377	54.633	53.993	35.497	67.843	-0.0719693	down	0.759649	0.837354	_
B3-1001378	42.572	38.734	33.484	59.145	0.188098	up	0.0484011	0.0753415	_
B3-1001379	17.549	10.406	2.761	22.636	-0.138438	down	1	1	_
B3-1001380	32.522	35.849	17.709	20.744	-0.830256	down	0.00372245	0.0068492	phage integrase
B3-1001381	95.921	85.622	43.806	59.866	-0.808273	down	0.00330173	0.00611354	putative lipoprotein
B3-1001382	98.174	144.406	136.473	153.554	0.257725	up	0.00995601	0.0172348	DUF2755 family protein
B3-1001383	55.851	101.676	110.974	86.663	0.32725	up	0.0291716	0.0471509	DUF2754 family protein
B3-1001384	738.342	773.615	984.072	1176.49	0.514986	up	5.58728e-83	6.85842e-82	MULTISPECIES: D-alanine--D-alanine ligase A
B3-1001386	135.15	165.62	99.919	149.42	-0.27055	down	0.734966	0.815837	MULTISPECIES: anti-adapter protein IraP
B3-1001387	302.903	421.768	301.031	335.241	-0.187682	down	0.671128	0.758729	alkaline phosphatase
B3-1001388	164.833	223.715	140.014	145.789	-0.443069	down	0.151627	0.211739	phosphate starvation-inducible protein PsiF
B3-1001389	21.072	53.311	19.225	13.201	-1.19777	down	0.000323156	0.000658059	GGDEF domain protein
B3-1001390	2340.41	4017.25	2210.67	2328.22	-0.486155	down	7.24672e-13	2.4168e-12	_
B3-1001391	4545.42	7913.93	3993.61	3728.81	-0.690104	down	3.32758e-40	2.4785e-39	_
B3-1001392	339.677	327.085	585.697	519.981	0.729686	up	2.21272e-50	1.93237e-49	MULTISPECIES: pyrroline-5-carboxylate reductase
B3-1001393	313.548	458.73	211.552	274.718	-0.66736	down	3.17173e-06	7.47976e-06	YaiI/YqxD family protein
B3-1001394	491.427	676.352	240.681	363.875	-0.949817	down	2.22718e-19	9.66888e-19	shikimate kinase AroL
B3-1001395	400.509	501.119	112.708	240.356	-1.3526	down	1.92393e-13	6.86409e-13	hypothetical protein
B3-1001396	345.458	459.664	355.183	287.6	-0.324875	down	0.179806	0.246578	MULTISPECIES: AroM family protein
B3-1001397	1232.74	1259.87	1580.89	2118.69	0.569708	up	2.836e-42	2.20271e-41	MULTISPECIES: hypothetical protein
B3-1001398	923.127	1394.42	790.763	892.066	-0.461708	down	1.45131e-14	5.38971e-14	_
B3-1001399	67.546	135.98	141.669	122.159	0.374381	up	0.00325455	0.00603043	MULTISPECIES: DUF2773 domain-containing protein
B3-1001400	38.678	84.093	30.421	41.336	-0.774762	down	0.0356	0.0566202	hypothetical protein
B3-1001401	194.36	174.485	215.88	233.745	0.285706	up	1.70443e-08	4.59106e-08	Nonspecific DNA binding protein
B3-1001402	46.749	42.001	30.083	54.165	-0.0751029	down	0.66668	0.754348	possible NAGC-like transcriptional regulator
B3-1001403	42.251	79.665	31.919	31.244	-0.948714	down	4.99121e-06	1.163e-05	Involved in either transport or processing of arabinose polymers
B3-1001404	115.785	166.097	75.536	92.204	-0.748858	down	1.21322e-17	4.95398e-17	exonuclease subunit SbcC
B3-1001405	86.82	136.942	72.355	69.394	-0.658619	down	9.96602e-05	0.000212991	exonuclease SbcD
B3-1001406	114.513	116.201	98.108	164.849	0.18872	up	0.00447268	0.0081527	MULTISPECIES: DNA-binding response regulator
B3-1001407	50.625	96.834	37.248	35.107	-1.02713	down	3.38992e-08	8.93458e-08	MULTISPECIES: two-component system sensor histidine kinase PhoR
B3-1001408	815.582	996.163	1242.15	1070.98	0.35247	up	4.05667e-73	4.5452e-72	MULTISPECIES: branched-chain amino acid transport system 2 carrier protein
B3-1001409	338.846	456.355	318.21	244.726	-0.498347	down	8.52975e-07	2.09406e-06	proline-specific permease proY
B3-1001410	97.79	110.832	82.712	114.765	-0.0792059	down	0.211693	0.284613	maltodextrin glucosidase
B3-1001411	69.094	118.597	97.245	65.891	-0.202282	down	0.821173	0.890873	Acyl carrier protein phosphodiesterase
B3-1001412	335.286	489.543	172.005	160.218	-1.31194	down	1.53495e-55	1.43571e-54	MULTISPECIES: tRNA preQ1(34) S-adenosylmethionine ribosyltransferase-isomerase QueA
B3-1001413	1245.85	1430.27	1539.67	1163.96	0.0147554	up	4.83406e-15	1.83006e-14	tRNA guanosine(34) transglycosylase Tgt
B3-1001414	2059.25	2120.94	2316.13	2441.8	0.186766	up	1.84131e-19	8.02011e-19	MULTISPECIES: preprotein translocase subunit YajC
B3-1001415	1464.22	1878.81	1417.29	1111.58	-0.402662	down	1.57052e-15	6.02359e-15	protein translocase subunit SecD
B3-1001416	1653.39	1875.72	1886.67	1593.51	-0.0201388	down	7.45635e-12	2.33582e-11	Protein-export membrane protein secF
B3-1001417	332.469	424.736	213.657	446.392	-0.19811	down	0.883656	0.94197	MULTISPECIES: HNH endonuclease
B3-1001418	603.447	653.879	623.21	933.468	0.308111	up	5.69081e-26	2.90386e-25	MULTISPECIES: nucleoside-specific channel-forming protein Tsx
B3-1001419	52.258	77.468	61.652	75.831	0.0837843	up	0.138728	0.195856	MULTISPECIES: hypothetical protein
B3-1001420	580.777	723.618	732.821	700.858	0.136341	up	8.99351e-07	2.20586e-06	transcriptional regulator NrdR
B3-1001421	558.021	744.716	478.231	516.51	-0.389152	down	0.000137893	0.000291391	riboflavin biosynthesis protein RibD
B3-1001422	1930.72	2566.79	1701.13	1607.69	-0.442809	down	4.21713e-09	1.1825e-08	6,7-dimethyl-8-ribityllumazine synthase
B3-1001423	1560.46	1933.92	949.885	1287.57	-0.643178	down	1.21307e-20	5.41816e-20	Chain B, Crystal structure of the lambda N-Nus factor complex
B3-1001424	543.179	820.539	584.373	457.907	-0.387802	down	0.00116043	0.00225243	MULTISPECIES: thiamine-phosphate kinase
B3-1001425	337.11	444.655	249.104	241.706	-0.671568	down	7.60169e-07	1.87321e-06	MULTISPECIES: phosphatidylglycerophosphatase A
B3-1001426	121.821	180.588	244.992	291.246	0.826368	up	2.07489e-33	1.21404e-32	MULTISPECIES: aldo/keto reductase
B3-1001427	400.266	615.998	423.524	380.984	-0.337096	down	0.00560839	0.0101108	MULTISPECIES: 1-deoxy-D-xylulose-5-phosphate synthase
B3-1001428	390.368	578.683	268.804	210.159	-1.01666	down	1.96983e-32	1.13244e-31	Chain A, Active Conformation Of Farnesyl Pyrophosphate Synthase Bound To Isopentyl Pyrophosphate And Dimethylallyl S- Thiolodiphosphate
B3-1001429	261.29	430.376	194.09	187.236	-0.859047	down	2.01016e-05	4.50639e-05	MULTISPECIES: exodeoxyribonuclease 7 small subunit
B3-1001430	523.879	649.573	479.05	370.069	-0.466719	down	1.36527e-08	3.70593e-08	MULTISPECIES: tRNA 4-thiouridine(8) synthase ThiI
B3-1001431	256.648	294.927	643.124	490.506	1.03932	up	1.95666e-61	1.97013e-60	protein deglycase YajL
B3-1001432	195.71	222.465	282.303	311.447	0.505747	up	6.51508e-20	2.85904e-19	Chain A, Crystal Structure Of Escherichia Coli Ketopantoate Reductase In A Ternary Complex With Nadp+ And Pantoate
B3-1001433	626.618	624.937	992.451	1174.45	0.79191	up	1.5901e-64	1.65812e-63	YajQ family cyclic di-GMP-binding protein
B3-1001434	68.223	103.687	58.942	49.046	-0.670773	down	0.000288866	0.000591894	MULTISPECIES: MFS transporter
B3-1001435	4511.38	7892.52	3983.87	3714.56	-0.688158	down	1.10836e-39	7.95182e-39	_
B3-1001436	2338.55	4013.56	2209.21	2326.5	-0.485907	down	7.77113e-13	2.55608e-12	_
B3-1001437	2340.41	4013.56	2210.67	2326.5	-0.485864	down	7.75744e-13	2.55608e-12	_
B3-1001438	4517.57	7904.75	3991.17	3723.11	-0.687331	down	1.30051e-39	9.18028e-39	_
B3-1001439	6.606	16.973	11.43	12.172	0.00140646	up	0.749259	0.828115	hypothetical protein, partial
B3-1001440	139.018	208.007	78.683	116.11	-0.833091	down	6.70195e-06	1.54859e-05	MULTISPECIES: GNAT family N-acetyltransferase
B3-1001441	162.653	280.82	146.424	213.048	-0.302965	down	0.533604	0.627363	conserved hypothetical protein
B3-1001442	2220.97	2872.56	2505.32	2650.97	0.017669	up	1.10124e-20	4.93545e-20	protoheme IX farnesyltransferase
B3-1001443	3193.92	3598.02	2493.55	3104.13	-0.278993	down	0.0220332	0.0363834	cytochrome o ubiquinol oxidase subunit IV, partial
B3-1001444	3115.6	3579	3138.85	2908.51	-0.146692	down	0.017444	0.0292455	MULTISPECIES: cytochrome bo(3) ubiquinol oxidase subunit 3
B3-1001445	3514.31	3963.45	4778.79	3770.64	0.193223	up	1.89765e-218	4.48117e-217	MULTISPECIES: cytochrome ubiquinol oxidase subunit I
B3-1001446	5475.23	5589.9	8658.9	6710.72	0.474061	up	0	0	ubiquinol oxidase, subunit II
B3-1001447	2338.55	4015.4	2209.21	2326.5	-0.486326	down	7.15029e-13	2.39373e-12	_
B3-1001448	4529.95	7959.8	3988.74	3728.81	-0.694529	down	6.40411e-41	4.83152e-40	_
B3-1001449	307.813	529.992	240.218	225.906	-0.845898	down	2.17662e-30	1.21036e-29	MULTISPECIES: muropeptide MFS transporter AmpG
B3-1001450	770.061	989.819	443.705	693.757	-0.629658	down	2.87174e-14	1.0531e-13	hypothetical protein
B3-1001451	552.407	576.622	1045.18	1191.62	0.986355	up	2.87307e-58	2.79144e-57	MULTISPECIES: protein BolA
B3-1001452	500.184	520.14	528.448	594.952	0.138844	up	0.0039996	0.00732587	hypothetical protein
B3-1001453	7848.3	7638.7	9818.52	10330.6	0.379656	up	0	0	MULTISPECIES: trigger factor
B3-1001454	4998.31	4894.98	6351.67	7510.14	0.486593	up	4.74191e-275	1.33534e-273	LOW QUALITY PROTEIN: ATP-dependent Clp endopeptidase, proteolytic subunit ClpP, partial
B3-1001455	6105.34	6558.68	9096.83	8324.79	0.460144	up	0	0	MULTISPECIES: ATP-dependent Clp protease ATP-binding subunit ClpX
B3-1001456	3099.93	3104.43	4896.06	4022.95	0.5236	up	0	0	DNA-binding ATP-dependent protease La
B3-1001457	1912.3	2145.26	4144.25	6125.97	1.33978	up	0	0	MULTISPECIES: DNA-binding protein HU-beta
B3-1001458	1196.91	1624.21	1246.98	1205.86	-0.201819	down	0.551138	0.645097	molecular chaperone
B3-1001459	91.452	122.657	35.964	48.146	-1.34798	down	0.0132833	0.0225936	MULTISPECIES: competence protein ComEA
B3-1001460	1301.54	1810.9	911.965	1417.93	-0.417776	down	0.000132194	0.000279685	_
B3-1001461	1752.94	2515.57	1580.6	2040.4	-0.237343	down	0.280518	0.363666	_
B3-1001462	23.996	33.2	11.324	13.265	-1.21783	down	0.237885	0.314196	MULTISPECIES: competence protein ComEA
B3-1001463	14.145	38.443	8.344	13.032	-1.29866	down	0.0315395	0.0506672	YbgC/FadM family acyl-CoA thioesterase
B3-1001464	126.703	231.401	184.957	341.798	0.556751	up	1.95119e-15	7.44024e-15	MULTISPECIES: 7-cyano-7-deazaguanine synthase QueC
B3-1001465	25.3	47.546	35.556	46.618	0.173828	up	0.00707227	0.0125607	MULTISPECIES: SgrR family transcriptional regulator
B3-1001466	867.634	1109.16	1366.81	1113.8	0.327534	up	5.67284e-47	4.74177e-46	conserved hypothetical protein
B3-1001467	132.182	332.655	51.981	99.125	-1.62115	down	1.37548e-20	6.12798e-20	hypothetical transcriptional regulator YbaO
B3-1001468	184.112	369.281	144.148	124.521	-1.04247	down	2.22862e-35	1.34896e-34	MULTISPECIES: SmdA family multidrug ABC transporter permease/ATP-binding protein
B3-1001469	201.51	330.607	146.658	129.485	-0.946323	down	6.36733e-30	3.49639e-29	SmdB family multidrug efflux ABC transporter permease/ATP-binding protein
B3-1001470	268.458	421.616	198.051	377.715	-0.261268	down	0.582081	0.674717	nitrogen regulatory protein P-II
B3-1001471	242.528	385.845	215.709	308.021	-0.262797	down	0.372461	0.464891	ammonium transporter AmtB
B3-1001472	73.744	106.889	143.068	165.325	0.771702	up	2.71834e-17	1.09356e-16	acyl-CoA thioesterase II
B3-1001473	546.657	520.777	1036.15	663.588	0.671161	up	4.04149e-51	3.59501e-50	MULTISPECIES: hypothetical protein
B3-1001474	50.65	51.844	39.837	53.331	-0.13763	down	0.926078	0.979852	MULTISPECIES: methylated-DNA--[protein]-cysteine S-methyltransferase
B3-1001475	187.332	281.641	167.715	179.937	-0.431859	down	0.138454	0.195573	MULTISPECIES: DUF1428 domain-containing protein
B3-1001476	17.419	43.038	10.275	12.037	-1.43801	down	0.115318	0.166374	EAL domain-containing protein
B3-1001477	57.727	99.687	57.351	44.227	-0.631966	down	0.00414805	0.00758197	conserved hypothetical protein
B3-1001478	175.247	290.133	122.519	190.439	-0.572437	down	0.00322327	0.00597666	MULTISPECIES: hypothetical protein
B3-1001479	249.22	481.225	108.562	118.927	-1.68297	down	5.86261e-40	4.29381e-39	maltose acetyltransferase
B3-1001480	724.812	1222.5	283.769	421.446	-1.46535	down	3.51172e-34	2.08958e-33	modulator of gene expression, with H-NS
B3-1001481	859.749	1308.89	837.485	1003.56	-0.236264	down	0.702965	0.785994	MULTISPECIES: Hha toxicity modulator TomB
B3-1001482	1442.55	1668.65	2041.04	1586.35	0.221464	up	4.90567e-168	9.7484e-167	MULTISPECIES: multidrug efflux RND transporter permease subunit
B3-1001483	1142.13	1366.39	1111.13	1268.92	-0.0758368	down	3.66485e-05	8.04465e-05	MULTISPECIES: MexE family multidrug efflux RND transporter periplasmic adaptor subunit
B3-1001484	62.056	149.556	56.515	42.128	-1.10112	down	7.16245e-07	1.76663e-06	acrAB operon repressor
B3-1001485	262.901	411.014	219.667	197.103	-0.693313	down	2.81894e-33	1.64028e-32	mechanosensitive channel MscK
B3-1001486	60.968	73.164	23.976	40.122	-1.06528	down	0.0594634	0.0910538	MULTISPECIES: DUF2496 domain-containing protein
B3-1001487	129.606	120.163	89.326	121.871	-0.242003	down	0.716708	0.798769	MULTISPECIES: primosomal replication protein N''
B3-1001488	102.65	219.492	96.882	96.293	-0.737782	down	0.00405979	0.00742838	MULTISPECIES: hypothetical protein
B3-1001489	745.103	911.928	931.821	803.05	0.0662277	up	1.56646e-07	4.0063e-07	MULTISPECIES: adenine phosphoribosyltransferase
B3-1001490	805.848	1272.79	572.156	524.098	-0.923052	down	7.9458e-118	1.2199e-116	DNA polymerase III subunit gamma/tau
B3-1001491	1030.43	1047.92	561.596	746.488	-0.667988	down	1.06151e-11	3.30568e-11	_
B3-1001492	1802.13	2145.7	2622.36	1910.24	0.199281	up	7.17956e-39	4.61068e-38	recombination and repair protein RecR
B3-1001493	1304.49	1386.98	1485.57	1646.61	0.218774	up	4.42033e-78	5.1613e-77	MULTISPECIES: molecular chaperone HtpG
B3-1001494	1126.59	1504.67	1040.06	1186.08	-0.241209	down	0.429052	0.52216	MULTISPECIES: adenylate kinase
B3-1001495	172.158	274.395	186.109	213.959	-0.158585	down	0.496057	0.591941	MULTISPECIES: ferrochelatase
B3-1001496	32.335	67.542	46.817	62.966	0.136428	up	0.0299338	0.0482939	MULTISPECIES: acetylesterase
B3-1001497	230.836	304.528	180.705	150.914	-0.69099	down	2.34467e-11	7.16186e-11	MULTISPECIES: inosine/guanosine kinase
B3-1001498	248.623	387.477	227.308	201.543	-0.568775	down	7.67724e-10	2.23114e-09	MULTISPECIES: Kef family K(+) transporter
B3-1001499	1750.36	2507.91	1567.05	2025.32	-0.245328	down	0.175416	0.241438	_
B3-1001500	1303.86	1824.71	933.94	1417.93	-0.411692	down	0.000208972	0.000433246	_
B3-1001501	112.951	162.255	113.596	118.85	-0.243614	down	0.788012	0.862359	MULTISPECIES: MFS transporter
B3-1001502	181.812	188.959	224.902	284.684	0.458795	up	6.27747e-26	3.19393e-25	bifunctional UDP-sugar hydrolase/5'-nucleotidase
B3-1001503	123.46	185.922	139.874	178.743	0.0424337	up	0.0694939	0.104499	MULTISPECIES: Cys-tRNA(Pro)/Cys-tRNA(Cys) deacylase YbaK
B3-1001504	116.249	154.351	77.472	134.901	-0.349559	down	0.197981	0.268219	MULTISPECIES: hypothetical protein
B3-1001505	169.245	235.924	81.269	172.342	-0.675902	down	0.000972416	0.00190426	conserved hypothetical protein
B3-1001506	172.639	216.538	244.542	290.608	0.459515	up	1.22658e-42	9.56918e-42	copper-exporting P-type ATPase CopA
B3-1001507	128.545	167.39	415.112	352.506	1.3751	up	6.97918e-93	9.3044e-92	MULTISPECIES: glutaminase 1
B3-1001508	91.118	126.177	274.217	159.855	0.998273	up	5.04056e-51	4.46111e-50	MULTISPECIES: amino acid permease
B3-1001509	79.54	148.669	96.558	137.005	0.0334558	up	0.156457	0.217595	HTH-type transcriptional regulator CueR
B3-1001510	304.326	334.174	699.935	553.683	0.973337	up	2.28092e-48	1.93731e-47	MULTISPECIES: hypothetical protein
B3-1001511	390.398	413.92	744.058	812.116	0.952164	up	1.61624e-116	2.44573e-115	MULTISPECIES: paraslipin
B3-1001512	48.905	65.813	73.655	108.329	0.665711	up	3.02557e-07	7.59421e-07	iron ABC transporter ATP-binding protein FetA
B3-1001513	120.294	104.581	122.356	157.494	0.315528	up	3.00767e-05	6.6464e-05	MULTISPECIES: iron export permease FetB
B3-1001514	912.59	955.706	1127.26	1381.29	0.425134	up	3.59686e-59	3.52065e-58	MULTISPECIES: co-chaperone YbbN
B3-1001515	442.451	570.678	368.544	422.886	-0.356283	down	0.0144934	0.0245488	putative oxidoreductase with NAD(P)-binding Rossmann-fold domain
B3-1001516	333.522	458.102	364.578	396.86	-0.0560886	down	0.0403912	0.0635305	arylesterase
B3-1001517	90.368	97.427	83.998	89.88	-0.111082	down	0.573622	0.666987	MULTISPECIES: ABC transporter ATP-binding protein
B3-1001518	47.616	76.794	47.101	40.102	-0.512643	down	0.0069832	0.0124109	MULTISPECIES: ABC transporter permease
B3-1001519	63.139	105.059	30.911	46.893	-1.11222	down	1.42129e-09	4.07654e-09	MULTISPECIES: tRNA 2-selenouridine(34) synthase MnmH
B3-1001520	15.221	20.307	9.577	25.943	-0.000324876	down	0.617299	0.709004	MULTISPECIES: HTH-type transcriptional activator AllS
B3-1001521	17.528	34.644	19.53	47.1	0.352884	up	0.085689	0.126824	ureidoglycolate lyase
B3-1001522	404.616	422.084	478.032	566.339	0.337198	up	5.78537e-19	2.48295e-18	MULTISPECIES: transcriptional regulator
B3-1001523	52.027	79.387	32.736	41.031	-0.833054	down	1.32078e-06	3.19781e-06	glyoxylate carboligase
B3-1001524	2340.41	4013.56	2210.67	2326.5	-0.485864	down	7.75744e-13	2.55608e-12	_
B3-1001525	4502.1	7871.12	3976.57	3717.41	-0.685418	down	3.43428e-39	2.29796e-38	_
B3-1001526	845.441	1067.93	1172.46	1087.04	0.23989	up	5.99186e-32	3.41854e-31	Bifunctional protein FolD, partial
B3-1001527	202.04	363.334	237.057	216.659	-0.317415	down	0.620361	0.711806	conserved hypothetical protein
B3-1001528	45.951	72.125	44.645	39.845	-0.482854	down	0.30406	0.389297	metal-dependent hydrolase
B3-1001529	318.638	402.932	309.863	303.416	-0.234595	down	0.687379	0.772594	cysteine--tRNA ligase
B3-1001530	1040.41	947.922	1439.3	1935.48	0.763236	up	1.90959e-96	2.58506e-95	peptidylprolyl isomerase B
B3-1001531	224.428	370.302	205.678	207.669	-0.524879	down	0.000584972	0.00116464	MULTISPECIES: UDP-2,3-diacylglucosamine hydrolase
B3-1001532	316.776	548.197	263.291	221.757	-0.834525	down	3.61522e-11	1.09664e-10	MULTISPECIES: 5-(carboxyamino)imidazole ribonucleotide mutase
B3-1001533	222.61	355.785	263.408	199.618	-0.320961	down	0.234381	0.310492	MULTISPECIES: 5-(carboxyamino)imidazole ribonucleotide synthase
B3-1001534	3.157	4.679	1.862	3.635	-0.511316	down	0.814529	0.884394	MULTISPECIES: carbamate kinase
B3-1001535	5.394	15.991	7.636	8.945	-0.367029	down	1	1	hypothetical protein SS482266_0530
B3-1001536	5.039	8.3	7.486	3.095	-0.334118	down	1	1	MULTISPECIES: DUF1116 domain-containing protein
B3-1001537	2338.55	4017.25	2209.21	2326.5	-0.486744	down	6.57829e-13	2.23925e-12	_
B3-1001538	4520.66	7886.4	3991.17	3723.11	-0.685558	down	2.55844e-39	1.74744e-38	_
B3-1001539	7.407	12.81	7.282	11.942	-0.072653	down	0.882996	0.941648	MULTISPECIES: AraC family transcriptional regulator
B3-1001540	15.836	28.17	18.683	14.59	-0.403327	down	0.624144	0.714557	MULTISPECIES: DUF4434 family protein
B3-1001541	25.391	44.792	33.781	30.17	-0.134151	down	0.417709	0.510716	bacteriophage N4 receptor, outer membrane subunit
B3-1001542	20.903	42.349	30.415	34.665	0.0411019	up	0.33838	0.427317	GSPII family protein
B3-1001543	1465.09	2585.94	1476.72	1542.4	-0.42416	down	1.23781e-05	2.80358e-05	_
B3-1001544	4560.89	7965.91	4044.71	3805.78	-0.674162	down	5.56536e-38	3.49728e-37	_
B3-1001545	27.956	29.863	24.898	30.491	-0.061942	down	0.28727	0.37114	type IV secretion protein Rhs
B3-1001546	4.573	7.747	2.569	1.805	-1.49355	down	0.052239	0.080719	PAAR motif family protein
B3-1001547	7.927	5.223	5.195	13.389	0.498934	up	0.32694	0.415259	Uncharacterized conserved protein
B3-1001548	2.967	4.399	3.792	4.784	0.219368	up	0.381693	0.473275	type VI secretion system tip protein VgrG
B3-1001549	16.554	31.276	9.573	17.046	-0.845411	down	0.00718207	0.01273	MULTISPECIES: Cu(+)/Ag(+) sensor histidine kinase CusS
B3-1001550	52.602	60.139	44.617	53.214	-0.204645	down	1	1	MULTISPECIES: DNA-binding response regulator
B3-1001551	1.043	4.638	1.23	2.882	-0.466111	down	0.823803	0.892742	MULTISPECIES: efflux transporter outer membrane subunit
B3-1001552	2.119	4.187	0	0	-11.623	down	0.25	0.327814	MULTISPECIES: Cu(+)/Ag(+) efflux RND transporter periplasmic metallochaperone
B3-1001553	3.458	10.253	8.613	7.434	0.226939	up	0.228806	0.303904	MULTISPECIES: Cu(+)/Ag(+) efflux RND transporter periplasmic adaptor subunit CusB
B3-1001554	12.341	13.527	6.53	7.856	-0.846414	down	0.00228746	0.00430976	Cu(+)/Ag(+) efflux RND transporter permease subunit CusA
B3-1001555	146.289	222.041	125.661	90.619	-0.768093	down	9.5229e-11	2.84606e-10	phenylalanine transporter
B3-1001556	178.632	224.582	231.641	171.348	-0.000805268	down	0.00256015	0.00479948	MULTISPECIES: miniconductance mechanosensitive channel YbdG
B3-1001557	749.711	761.172	1413.48	1526.55	0.960436	up	1.18468e-157	2.28517e-156	MULTISPECIES: oxygen-insensitive NAD(P)H nitroreductase
B3-1001558	116.625	132.262	156.386	211.374	0.56327	up	1.9878e-06	4.76673e-06	MULTISPECIES: MmcQ/YjbR family DNA-binding protein
B3-1001559	105.583	151.773	60.394	97.275	-0.706859	down	0.11737	0.16901	MULTISPECIES: DUF1158 domain-containing protein
B3-1001560	126.092	165.112	135.371	157.412	0.00780156	up	0.0211842	0.0350806	MULTISPECIES: glutamate--cysteine ligase
B3-1001561	6.917	6.835	0	6.372	-1.10958	down	1	1	hypothetical protein AJR32_002010
B3-1001562	30.795	38.734	105.69	98.012	1.55075	up	7.83222e-09	2.15827e-08	MULTISPECIES: type I toxin-antitoxin system Hok family toxin
B3-1001563	58.79	91.301	224.59	172.811	1.40475	up	1.26513e-14	4.71825e-14	MULTISPECIES: type I toxin-antitoxin system Hok family toxin
B3-1001564	17.917	32.094	7.046	12.38	-1.36417	down	0.00368996	0.00679418	4'-phosphopantetheinyl transferase entD
B3-1001565	17.314	23.334	15.104	8.991	-0.754402	down	0.00840545	0.0147642	siderophore enterobactin receptor FepA
B3-1001566	22.871	34.773	12.915	23.773	-0.651834	down	0.0451796	0.0706191	MULTISPECIES: enterochelin esterase
B3-1001567	32.214	44.57	22.803	20.775	-0.817177	down	0.268187	0.349141	MULTISPECIES: MbtH family protein
B3-1001568	30.168	45.798	27.3	18.25	-0.737877	down	4.65725e-06	1.08614e-05	enterobactin non-ribosomal peptide synthetase EntF
B3-1001569	6.221	5.533	2.447	3.439	-0.997548	down	0.200488	0.271128	MULTISPECIES: LPS O-antigen length regulator
B3-1001570	92.508	133.29	99.278	62.927	-0.477209	down	0.0761654	0.113719	MULTISPECIES: iron-enterobactin ABC transporter ATP-binding protein
B3-1001571	147.065	169.212	105.051	92.293	-0.68047	down	8.06996e-06	1.8517e-05	MULTISPECIES: iron-enterobactin ABC transporter permease
B3-1001572	77	219.377	60.015	56.242	-1.3501	down	6.46613e-20	2.83992e-19	iron-enterobactin transporter membrane protein
B3-1001573	24.249	36.226	16.855	12.47	-1.04416	down	0.000480551	0.000963297	enterobactin transporter EntS
B3-1001574	27.666	37.215	19.342	29.029	-0.423639	down	0.338235	0.427236	MULTISPECIES: Fe2+-enterobactin ABC transporter substrate-binding protein
B3-1001575	22.196	15.414	18.873	12.159	-0.277343	down	0.858119	0.921651	MULTISPECIES: isochorismate synthase EntC
B3-1001576	12.7	28.563	12.744	16.542	-0.494609	down	0.249886	0.327814	MULTISPECIES: (2,3-dihydroxybenzoyl)adenylate synthase
B3-1001577	28.778	33.316	28.455	18.939	-0.389735	down	0.559821	0.653223	2,3-dihydroxybenzoate-AMP ligase
B3-1001578	31.166	55.067	46.796	19.143	-0.387098	down	0.595776	0.687716	2,3-dihydro-2,3-dihydroxybenzoate dehydrogenase
B3-1001579	30.673	40.418	13.403	6.28	-1.85261	down	0.000234446	0.000484724	proofreading thioesterase EntH
B3-1001580	258.78	334.904	456.873	614.97	0.852324	up	2.90511e-153	5.38673e-152	carbon starvation CstA family protein
B3-1001581	64.135	133.808	86.874	111.612	0.00395216	up	0.463488	0.557371	conserved protein, DUF466 family
B3-1001582	28.504	32.652	30.571	39.392	0.194092	up	0.0503146	0.0780431	oxidoreductase
B3-1001583	38.282	62.454	75.512	82.297	0.64759	up	2.32659e-10	6.88305e-10	MULTISPECIES: pyridoxal phosphate-dependent aminotransferase
B3-1001584	41.096	37.23	18.855	32.604	-0.606049	down	0.123427	0.176862	hypothetical protein
B3-1001585	19.645	46.823	14.542	14.905	-1.17448	down	3.50254e-05	7.69798e-05	phosphoadenosine phosphosulfate reductase
B3-1001586	45.313	65.629	19.663	23.753	-1.35347	down	5.68561e-08	1.48293e-07	LysR family transcriptional regulator
B3-1001587	4511.38	7889.46	3986.31	3714.56	-0.687346	down	1.51371e-39	1.05719e-38	_
B3-1001588	2340.41	4015.4	2209.21	2326.5	-0.48675	down	6.48842e-13	2.22015e-12	_
B3-1001589	65.466	71.509	29.81	39.681	-0.978994	down	2.3625e-05	5.26129e-05	Thiol:disulfide interchange protein
B3-1001590	4765.77	4699.98	4404.53	6451.36	0.19769	up	9.87638e-68	1.05495e-66	MULTISPECIES: alkyl hydroperoxide reductase subunit C
B3-1001592	996.783	1146.29	1460.88	1621.28	0.52426	up	9.90247e-179	2.02118e-177	alkyl hydroperoxide reductase subunit F
B3-1001593	1891.16	1769.84	5021	4499.83	1.37885	up	0	0	MULTISPECIES: universal stress protein G
B3-1001594	21.068	32.638	22.392	18.361	-0.39816	down	0.500055	0.593484	MULTISPECIES: glutathione-dependent formaldehyde dehydrogenase
B3-1001595	47.032	46.481	36.991	28.888	-0.505335	down	0.831812	0.900004	_
B3-1001596	501.219	530.964	368.564	626.254	-0.0531942	down	0.123304	0.176734	regulator of nucleoside diphosphate kinase
B3-1001597	242.155	340.397	223.461	297.201	-0.162039	down	0.605892	0.698321	ribonuclease I
B3-1001598	7.71	10.953	6.443	10.655	-0.126339	down	0.911072	0.965527	MULTISPECIES: anion permease
B3-1001600	0	1.263	2.01	2.355	1.78751	up	0.375	0.466513	2-(5'-triphosphoribosyl)-3'-dephospho CoA synthase
B3-1001601	0.46	2.274	3.62	2.544	1.17227	up	0.0524788	0.0809945	MULTISPECIES: citrate lyase subunit alpha
B3-1001602	0	0.767	4.273	2.86	3.21386	up	0.00634766	0.0113465	citrate lyase subunit beta
B3-1001603	0	2.348	5.605	0	1.25457	up	0.625	0.714557	MULTISPECIES: citrate lyase ACP
B3-1001604	0	0.993	2.371	0	1.25394	up	0.625	0.714557	[citrate (pro-3S)-lyase] ligase
B3-1001605	4511.38	7889.46	3986.31	3711.7	-0.687881	down	1.26784e-39	8.99791e-39	_
B3-1001606	2340.41	4013.56	2209.21	2326.5	-0.486331	down	7.05275e-13	2.37315e-12	_
B3-1001607	0	0	5.494	2.145	11.8995	up	0.125	0.178297	citrate lyase synthetase
B3-1001608	17.01	30.679	10.703	7.444	-1.39383	down	1.23606e-06	2.99682e-06	sensor histidine kinase DpiB
B3-1001609	22.447	27.466	12.611	16.742	-0.765867	down	0.11466	0.165516	two-component response regulator
B3-1001610	10.428	14.429	7.382	8.167	-0.676761	down	0.18746	0.255941	anaerobic C4-dicarboxylate transporter DcuC
B3-1001611	4499	7868.06	3976.57	3720.26	-0.684166	down	5.53597e-39	3.58578e-38	_
B3-1001612	2338.55	4017.25	2210.67	2326.5	-0.486278	down	7.23646e-13	2.4149e-12	_
B3-1001613	20.449	27.426	5.744	6.729	-1.94029	down	0.000606107	0.0012058	phospholipid:lipid A palmitoyltransferase, partial
B3-1001614	2687.56	2831.99	1593.27	4735.54	0.197384	up	6.20437e-14	2.24706e-13	MULTISPECIES: cold shock-like protein CspE
B3-1001615	35.834	42.054	21.138	55.712	-0.0193553	down	0.727547	0.808625	fluoride efflux transporter CrcB
B3-1001616	45.602	66.275	64.7	70.023	0.268078	up	0.00458871	0.00835552	MULTISPECIES: hydrolase YbeM
B3-1001617	114.122	126.454	62.559	95.585	-0.605248	down	0.148816	0.208811	MULTISPECIES: twin-arginine translocase subunit TatA
B3-1001618	785.088	1011.17	1921.37	1441.25	0.904591	up	1.17869e-258	3.11908e-257	MULTISPECIES: lipoyl synthase
B3-1001619	12.572	18.271	3.49	3.407	-2.16058	down	2.24756e-05	5.01936e-05	MULTISPECIES: DNA-binding transcriptional regulator
B3-1001620	186.169	272.347	112.708	130.898	-0.912417	down	4.05755e-09	1.13897e-08	lipoyl(octanoyl) transferase LipB
B3-1001622	216.455	282.581	220.687	354.532	0.204967	up	0.00536109	0.00969488	Chain A, Solution structure of conserved protein YbeD from E. coli
B3-1001623	591.395	841.597	697.251	631.206	-0.109279	down	0.00549946	0.00993829	penicillin-binding protein 5
B3-1001624	622.562	849.583	523.79	473.307	-0.562113	down	3.45258e-14	1.26171e-13	endolytic peptidoglycan transglycosylase RlpA
B3-1001625	326.437	496.753	222.846	186.875	-1.00658	down	2.56887e-33	1.49974e-32	MULTISPECIES: rod shape-determining protein RodA
B3-1001626	253.707	535.919	128.653	101.495	-1.7786	down	3.00667e-155	5.67495e-154	MULTISPECIES: penicillin-binding protein 2
B3-1001627	782.363	1208.2	624.822	454.15	-0.883516	down	5.44211e-25	2.70105e-24	Chain C, Crystal Structure Of Rlmh In Complex With S-adenosylmethionine
B3-1001628	900.712	1269.44	446.688	523.251	-1.16183	down	2.63337e-35	1.59211e-34	MULTISPECIES: ribosome silencing factor RsfS
B3-1001629	144.538	285.685	59.547	88.777	-1.53632	down	2.83467e-23	1.34602e-22	putative cobalamin synthesis protein
B3-1001630	219.777	375.754	123.593	119.466	-1.29286	down	5.69072e-24	2.74929e-23	nicotinic acid mononucleotide adenylyltransferase
B3-1001631	417.001	674.238	247.326	231.774	-1.18757	down	2.08638e-57	2.00125e-56	DNA polymerase III subunit delta
B3-1001632	1185.5	1681.92	1479.65	1369.19	-0.0093781	down	1.77055e-07	4.49987e-07	MULTISPECIES: hypothetical protein
B3-1001633	879.782	1259.79	1022.15	897.893	-0.156181	down	0.00254619	0.00477502	leucine--tRNA ligase
B3-1001634	137.299	142.906	167.725	343.155	0.866497	up	4.00801e-17	1.60259e-16	MULTISPECIES: zinc ribbon-containing protein
B3-1001635	10.099	19.961	10.78	15.286	-0.205661	down	1	1	sel1 repeat family protein
B3-1001636	10.324	13.604	8.12	8.455	-0.529637	down	0.627103	0.716805	hypothetical protein SS53G_5745
B3-1001637	10.375	11.718	11.268	5.007	-0.440885	down	0.585647	0.677657	J domain-containing protein
B3-1001638	1.271	1.256	0	1.171	-1.10836	down	1	1	sel1 repeat family protein
B3-1001639	2.989	10.832	4.702	5.508	-0.436805	down	0.845019	0.910925	DUF1266 domain-containing protein
B3-1001640	26.723	32.652	16.432	22.382	-0.613253	down	0.0405087	0.0636962	MULTISPECIES: hypothetical protein
B3-1001641	29.553	42.141	12.286	15.559	-1.36437	down	1.95024e-09	5.55735e-09	MULTISPECIES: molecular chaperone HscC
B3-1001642	284.907	295.718	278.621	387.486	0.198147	up	2.2592e-08	6.01159e-08	MULTISPECIES: pyrimidine-specific ribonucleoside hydrolase RihA
B3-1001643	625.801	917.127	1181.58	952.582	0.468001	up	2.73905e-54	2.5305e-53	MULTISPECIES: glutamate/aspartate transport ATP-binding protein GltL
B3-1001644	591.561	932.71	1062.88	827.155	0.310297	up	2.17175e-29	1.18145e-28	amino ABC transporter, permease protein, 3-TM region, His/Glu/Gln/Arg/opine family domain protein
B3-1001645	679.778	972.893	1055.83	872.775	0.222755	up	2.36724e-23	1.12813e-22	amino acid ABC transporter permease
B3-1001646	1712.1	1975.81	2640.67	3541.62	0.74534	up	7.6834915352389e-318	2.39415778274094e-316	MULTISPECIES: glutamate/aspartate ABC transporter substrate-binding protein
B3-1001647	52.832	74.589	32.492	32.206	-0.977788	down	5.85572e-09	1.63154e-08	MULTISPECIES: rhomboid family intramembrane serine protease
B3-1001648	626.18	944.108	458.967	321.398	-1.00881	down	3.02848e-86	3.81531e-85	MULTISPECIES: apolipoprotein N-acyltransferase
B3-1001649	1219.95	1831.46	1030.83	838.536	-0.706923	down	6.98346e-41	5.26107e-40	MULTISPECIES: magnesium and cobalt efflux protein CorC
B3-1001650	592.425	722.534	311.818	440.262	-0.806058	down	1.52417e-15	5.85006e-15	PhoH-like protein
B3-1001651	763.621	1043.23	900.637	781.777	-0.102945	down	0.00185899	0.00353792	MULTISPECIES: PhoH family protein
B3-1001652	998.569	1168.86	1550.52	1201.43	0.344467	up	4.39865e-92	5.81992e-91	MULTISPECIES: tRNA (N6-isopentenyl adenosine(37)-C2)-methylthiotransferase MiaB
B3-1001653	184.17	205.724	271.773	297.906	0.547065	up	1.26897e-26	6.56425e-26	MULTISPECIES: 2-octaprenyl-3-methyl-6-methoxy-1,4-benzoquinol hydroxylase
B3-1001654	2726.18	3022.07	3133.6	3558.28	0.219289	up	1.97697e-147	3.54107e-146	MULTISPECIES: asparagine synthase B
B3-1001655	467.512	786.096	671.297	631.849	0.0559123	up	9.04104e-08	2.33727e-07	MULTISPECIES: ribonucleotide monophosphatase NagD
B3-1001656	398.676	645.817	365.824	421.606	-0.407578	down	0.000125018	0.000265035	MULTISPECIES: N-acetylglucosamine repressor
B3-1001657	431.026	638.956	763.007	880.211	0.618936	up	1.62183e-88	2.08816e-87	MULTISPECIES: N-acetylglucosamine-6-phosphate deacetylase
B3-1001658	590.986	729.414	1025.92	1335.66	0.838775	up	1.69051e-128	2.7476e-127	MULTISPECIES: glucosamine-6-phosphate deaminase
B3-1001659	1675.84	1825.56	3031.98	2860.3	0.750892	up	0	0	MULTISPECIES: PTS N-acetyl glucosamine transporter subunit IIABC
B3-1001660	1086.4	1226.92	1282.03	1304.25	0.160913	up	9.54253e-46	7.85171e-45	MULTISPECIES: glutamine--tRNA ligase
B3-1001662	146.323	160.1	86.313	129.995	-0.502434	down	0.333705	0.422527	outer membrane porin%2C OprD family
B3-1001663	4523.76	7901.69	3993.61	3731.66	-0.685641	down	2.17958e-39	1.50428e-38	_
B3-1001664	2342.28	4015.4	2213.61	2328.22	-0.485227	down	8.64508e-13	2.82001e-12	_
B3-1001665	1.891	8.1	2.479	4.647	-0.487421	down	0.850554	0.915206	outer membrane porin%2C OprD family
B3-1001666	5.345	0	12.611	9.848	2.07062	up	0.21875	0.292222	chitoporin
B3-1001667	15.102	23.453	20.362	15.902	-0.0883752	down	0.871415	0.932129	MULTISPECIES: hypothetical protein
B3-1001668	2599.4	3007.2	2622.91	3065.21	0.0208268	up	1.98653e-11	6.09264e-11	MULTISPECIES: transcriptional repressor
B3-1001669	821.071	1083.23	686.535	828.689	-0.329732	down	0.0234637	0.0385523	flavodoxin
B3-1001670	289.579	603.095	67.257	162.942	-1.95524	down	8.10137e-42	6.2738e-41	LexA regulated protein
B3-1001671	159.541	223.289	190.034	235.351	0.152065	up	0.00016594	0.000348143	MULTISPECIES: esterase
B3-1001672	1412.26	1662.57	1241.85	1436.85	-0.198972	down	0.982001	1	MULTISPECIES: replication initiation regulator SeqA
B3-1001673	2459.52	2622.28	3741.07	3377.82	0.48631	up	0	0	alpha-D-glucose phosphate-specific phosphoglucomutase
B3-1001674	33.671	29.579	38.252	18.711	-0.151035	down	0.750937	0.829718	putrescine-ornithine antiporter
B3-1001675	7.866	12.684	7.489	6.103	-0.596309	down	0.240793	0.317719	ornithine decarboxylase SpeF, partial
B3-1001676	10.452	10.329	4.11	0	-2.33749	down	0.375	0.466513	Uncharacterised protein
B3-1001677	5.736	17.005	4.511	5.284	-1.21501	down	0.6875	0.772594	_
B3-1001678	4511.38	7886.4	3983.87	3714.56	-0.687446	down	1.46716e-39	1.0274e-38	_
B3-1001679	2340.41	4013.56	2209.21	2326.5	-0.486331	down	7.05275e-13	2.37315e-12	_
B3-1001680	66.629	120.075	123.305	108.329	0.311091	up	0.0507296	0.0786405	ornithine decarboxylase
B3-1001681	50.986	91.521	39.283	62.313	-0.488181	down	0.144	0.202484	MULTISPECIES: two-component system response regulator KdpE
B3-1001682	36.259	46.74	33.272	31.954	-0.347637	down	0.273506	0.355362	two-component system sensor histidine kinase KdbD
B3-1001683	28.318	40.153	24.209	27.224	-0.412785	down	0.492645	0.58827	MULTISPECIES: potassium-transporting ATPase subunit C
B3-1001684	7.23	12.25	9.478	8.882	-0.0854186	down	0.645497	0.734324	potassium-transporting ATPase subunit B
B3-1001685	5.9	10.829	5.966	6.989	-0.368792	down	0.817554	0.887312	potassium-transporting ATPase subunit A
B3-1001687	78.387	63.995	249.29	323.418	2.00802	up	2.62123e-24	1.27455e-23	MULTISPECIES: DUF2517 family protein
B3-1001688	99.456	151.567	110.389	125.028	-0.0926003	down	0.332812	0.421599	MULTISPECIES: hypothetical protein
B3-1001689	232.865	291.411	247.452	225.968	-0.147205	down	0.266524	0.347577	_
B3-1001690	227.696	269.292	275.233	294.897	0.198079	up	1.09217e-06	2.65776e-06	_
B3-1001691	35.662	63.854	25.739	25.319	-0.962764	down	6.09475e-12	1.91383e-11	type IV secretion protein Rhs
B3-1001692	4523.76	7926.16	3993.61	3725.96	-0.689544	down	4.98171e-40	3.67418e-39	_
B3-1001693	2340.41	4015.4	2209.21	2328.22	-0.486203	down	7.16047e-13	2.39562e-12	_
B3-1001694	120.812	131.187	123.956	99.397	-0.174091	down	0.686885	0.772594	MULTISPECIES: deoxyribodipyrimidine photo-lyase
B3-1001695	81.615	80.657	63.103	76.468	-0.217412	down	0.948117	0.998957	MULTISPECIES: DUF1722 domain-containing protein
B3-1001697	2263.89	3910.27	2184.25	2290.39	-0.46447	down	8.37689e-11	2.51068e-10	_
B3-1001698	1989.59	3620.59	2124.57	1833.05	-0.503414	down	1.0062e-07	2.59357e-07	_
B3-1001699	27.134	33.872	28.455	28.069	-0.110084	down	0.624505	0.714557	MFS transporter
B3-1001700	330.932	388.9	465.375	622.02	0.595143	up	1.30344e-34	7.79105e-34	MULTISPECIES: Nif3-like dinuclear metal center hexameric protein
B3-1001701	358.648	510.437	406.229	557.97	0.149833	up	1.8335e-07	4.64864e-07	MULTISPECIES: 5-oxoprolinase subunit PxpB
B3-1001702	492.251	667.317	537.029	643.01	0.0252471	up	3.69667e-06	8.66727e-06	MULTISPECIES: 5-oxoprolinase/urea amidolyase family protein
B3-1001703	631.576	805.347	649.991	634.943	-0.161288	down	0.335579	0.42439	MULTISPECIES: 5-oxoprolinase subunit PxpA
B3-1001704	313.548	349.485	390.231	258.513	-0.0314313	down	0.00828781	0.0145722	MULTISPECIES: endonuclease VIII
B3-1001705	14.139	22.799	32.192	21.254	0.532952	up	0.00327968	0.00607485	MULTISPECIES: AbrB family transcriptional regulator
B3-1001706	0.664	4.596	1.045	1.836	-0.86804	down	0.581055	0.673824	FIG00637862: hypothetical protein
B3-1001707	2.868	2.834	0	0.881	-2.69149	down	0.125	0.178297	putative exported chaperone, PapD family
B3-1001708	0.702	4.162	2.208	0	-1.13869	down	0.548828	0.642822	hypothetical protein ECLT68_4905
B3-1001709	2.385	6.6	1.501	1.318	-1.67163	down	0.0289593	0.0468221	hypothetical protein SS53G_5824
B3-1001710	34.839	35.66	19.572	17.195	-0.939154	down	0.0280169	0.0454519	type 1 fimbrial protein
B3-1001711	2816.44	2600.41	4625.65	4560.97	0.762078	up	0	0	MULTISPECIES: type II citrate synthase
B3-1001712	2348.13	2594.3	3938.89	3620.61	0.61307	up	9.27807e-140	1.57608e-138	succinate dehydrogenase cytochrome b556 large membrane subunit
B3-1001713	2576.64	2806.86	4368.81	4043.67	0.643986	up	3.10529e-142	5.41472e-141	succinate dehydrogenase cytochrome b556 large membrane subunit
B3-1001714	1829.39	2157.91	2886.77	2776.1	0.506122	up	0	0	succinate dehydrogenase flavoprotein subunit
B3-1001715	1441.47	1699.75	2021.37	2152.08	0.409917	up	9.82422e-82	1.18657e-80	MULTISPECIES: succinate dehydrogenase iron-sulfur subunit
B3-1001716	2563.36	2832.63	2649.99	3195.14	0.115349	up	3.07667e-124	4.92454e-123	MULTISPECIES: 2-oxoglutarate dehydrogenase E1 component
B3-1001717	2620.95	2811.73	2442.71	3810.2	0.202865	up	1.70903e-86	2.1634e-85	2-oxoglutarate dehydrogenase complex dihydrolipoyllysine-residue succinyltransferase
B3-1001718	2178.11	2238.59	1541.94	2627.75	-0.0830299	down	6.61454e-05	0.000142696	MULTISPECIES: succinyl-CoA ligase subunit beta
B3-1001719	2414.05	2295.98	1862.96	2905.47	0.0177781	up	4.58896e-14	1.66785e-13	succinyl-CoA synthetase beta chain with ATP-grasp domain
B3-1001720	16.588	28.93	20.721	39.556	0.405155	up	0.0260756	0.0425384	MULTISPECIES: GntR family transcriptional regulator
B3-1001721	12.114	12.324	13.171	18.055	0.353596	up	0.0215065	0.0355584	PTS 2-O-a-mannosyl-D-glycerate transporter subunit IIABC
B3-1001722	26.248	41.557	27.385	27.884	-0.294912	down	0.58893	0.680707	mannosylglycerate hydrolase
B3-1001723	3.094	3.058	2.434	2.851	-0.219075	down	1	1	hypothetical protein
B3-1001724	8633.2	9723.22	19722.3	14577.3	0.901907	up	0	0	cytochrome bd-I ubiquinol oxidase subunit 1, partial
B3-1001725	10281.5	11028.1	23756.7	18763.8	0.996654	up	0	0	MULTISPECIES: cytochrome bd-I ubiquinol oxidase subunit 2
B3-1001726	7438.52	7907.81	13380.2	14253.9	0.848552	up	1.08991e-217	2.55087e-216	cytochrome bd-I oxidase subunit CydX
B3-1001727	3448.23	3784.85	7224.64	6864.54	0.961906	up	0	0	cyd operon protein YbgE
B3-1001728	769.935	1149.96	328.812	329	-1.54528	down	2.90281e-66	3.05724e-65	Chain A, Crystal Structure Of Hypothetical Protein Ec709 From Escherichia Coli
B3-1001729	1324.33	1762.39	777.954	649.976	-1.11215	down	9.50506e-97	1.29338e-95	TolQ protein
B3-1001730	1205.41	1698.33	851.06	674.218	-0.928837	down	2.03312e-38	1.28993e-37	MULTISPECIES: protein TolR
B3-1001731	1014.45	1394.42	593.122	574.594	-1.04467	down	3.36024e-119	5.25074e-118	cell envelope integrity protein TolA
B3-1001732	3027.16	3338.64	4250.58	3868.76	0.351023	up	1.95442e-239	4.80934e-238	Chain A, The Structure Of Tolb, An Essential Component Of The Tol- Dependent Translocation System And Its Interactions With The Translocation Domain Of Colicin E9
B3-1001733	9524.03	9203.95	14734.9	16484.7	0.737258	up	0	0	MULTISPECIES: peptidoglycan-associated lipoprotein
B3-1001734	2873.6	3218.43	3048.99	2803.43	-0.0578893	down	3.07179e-10	9.04196e-10	cell division protein CpoB
B3-1001735	32.354	60.83	48.412	42.168	-0.0408888	down	0.312536	0.398773	quinolinate synthase NadA
B3-1001736	1128.65	1553.24	1160.98	1099.87	-0.24638	down	0.360364	0.451588	_
B3-1001737	1054.69	1317.53	822.571	994.512	-0.384614	down	6.41151e-06	1.48344e-05	_
B3-1001738	24.496	33.892	26.973	31.596	0.00446522	up	0.845019	0.910925	hypothetical protein
B3-1001739	72.508	68.752	145.653	170.619	1.1628	up	5.40136e-24	2.6119e-23	nicotinamide riboside transporter PnuC
B3-1001740	57.667	42.928	83.054	84.179	0.73329	up	9.82547e-10	2.84604e-09	MULTISPECIES: zinc transporter ZitB
B3-1001741	38.885	16.469	39.322	56.297	0.788588	up	0.00311269	0.00578181	MULTISPECIES: hypothetical protein
B3-1001742	590.918	544.26	763.54	874.042	0.528648	up	2.74043e-62	2.77521e-61	3-deoxy-7-phosphoheptulonate synthase AroG
B3-1001743	1445.63	1397.19	748.67	1990.5	-0.0535885	down	0.00502583	0.00911993	Phosphoglycerate mutase 1
B3-1001744	310.386	365.013	514.894	467.658	0.540792	up	2.77806e-41	2.12326e-40	MULTISPECIES: galactose-1-epimerase
B3-1001745	365.943	442.961	711.818	699.191	0.802685	up	5.16705e-107	7.45471e-106	MULTISPECIES: galactokinase
B3-1001746	380.031	452.153	496.045	623.903	0.428456	up	6.19041e-34	3.6669e-33	MULTISPECIES: galactose-1-phosphate uridylyltransferase
B3-1001747	321.179	462.749	493.218	551.553	0.414393	up	3.48132e-31	1.96702e-30	galactose-1-phosphate uridylyltransferase
B3-1001748	114.493	198.129	131.525	168.95	-0.057174	down	0.0439122	0.0688014	ABC transporter, ATP-binding protein
B3-1001749	123.393	156.408	124.477	146.636	-0.0455065	down	0.163291	0.226346	MULTISPECIES: molybdenum-dependent transcriptional regulator
B3-1001750	188.129	260.291	284.834	346.654	0.493903	up	0.000189424	0.000394272	MULTISPECIES: multidrug efflux pump accessory protein AcrZ
B3-1001751	347.273	366.62	502.538	634.021	0.670891	up	2.82301e-43	2.22878e-42	MULTISPECIES: molybdate ABC transporter substrate-binding protein
B3-1001752	336.383	371.844	410.122	380.566	0.158896	up	4.45156e-07	1.10994e-06	MULTISPECIES: molybdate ABC transporter permease subunit
B3-1001753	309.107	383.827	412.354	338.798	0.116387	up	1.75504e-08	4.71774e-08	molybdenum ABC transporter ATP-binding protein
B3-1001754	5.879	5.81	9.248	10.833	0.780576	up	0.6875	0.772594	MULTISPECIES: hypothetical protein
B3-1001755	451.198	486.506	724.229	785.714	0.687288	up	6.99108e-79	8.21765e-78	6-phosphogluconolactonase
B3-1001756	12.098	17.935	11.3	13.933	-0.251219	down	1	1	LysR family transcriptional regulator
B3-1001758	1987.67	3365.69	1827.55	1911.24	-0.517874	down	2.02651e-17	8.20891e-17	_
B3-1001759	13.361	24.759	6.305	8.617	-1.35299	down	1.44554e-06	3.49343e-06	conserved hypothetical protein
B3-1001760	373.071	476.209	309.414	236.401	-0.637826	down	7.66767e-14	2.77131e-13	MULTISPECIES: acyl-CoA thioesterase
B3-1001761	44.134	59.891	32.121	30.344	-0.735792	down	0.00414727	0.00758197	integrase
B3-1001762	168.457	194.414	70.248	92.705	-1.15499	down	8.40813e-13	2.75014e-12	MULTISPECIES: anti-repressor protein
B3-1001763	93.217	107.827	104.975	106.377	0.0721358	up	0.0522171	0.080719	hypothetical protein
B3-1001764	38.529	45.955	41.798	78.34	0.507932	up	0.00315765	0.00585912	MULTISPECIES: DUF551 domain-containing protein
B3-1001765	1584.97	2252.52	1462.72	1894.38	-0.19295	down	0.698457	0.782236	_
B3-1001766	1280.58	1783.29	911.965	1400.77	-0.405753	down	0.000339504	0.000690281	_
B3-1001767	58.509	63.939	30.974	43.021	-0.726654	down	0.000496751	0.000993879	phage tail protein
B3-1001768	51.37	46.255	35.016	51.535	-0.173696	down	1	1	DUF4376 domain-containing protein
B3-1001769	31.355	42.607	46.239	46.943	0.333259	up	0.24296	0.32037	_
B3-1001770	180.789	233.746	248.035	264.875	0.30721	up	8.71579e-12	2.72388e-11	60 kDa antigen
B3-1001771	631.016	755.309	826.14	859.413	0.281956	up	9.93729e-07	2.42942e-06	hypothetical protein SB96558_1302
B3-1001772	121.278	149.089	245.446	198.944	0.716903	up	3.90976e-13	1.37718e-12	MULTISPECIES: kinase inhibitor
B3-1001773	38.282	47.562	36.131	37.285	-0.225617	down	0.955009	1	MULTISPECIES: adenosylmethionine--8-amino-7-oxononanoate aminotransferase BioA
B3-1001774	73.191	67.645	64.495	59.94	-0.178621	down	0.961365	1	MULTISPECIES: biotin synthase
B3-1001775	43.978	39.237	40.354	34.89	-0.145263	down	0.812107	0.883586	MULTISPECIES: 8-amino-7-oxononanoate synthase
B3-1001776	36.394	42.423	25.688	30.091	-0.49877	down	0.226651	0.301476	MULTISPECIES: malonyl-ACP O-methyltransferase BioC
B3-1001777	14.568	34.963	18.823	30.677	-0.000903187	down	0.488434	0.583904	dethiobiotin synthetase
B3-1001778	384.841	389.292	451.415	520.752	0.328622	up	1.70063e-40	1.27209e-39	MULTISPECIES: excinuclease ABC subunit B
B3-1001779	152.894	211.694	144.059	156.595	-0.278161	down	0.509903	0.602863	MULTISPECIES: hypothetical protein
B3-1001780	0	8.939	3.557	0	-1.32896	down	1	1	hypothetical protein UTI89_C0779
B3-1001781	503.815	834.537	487.613	424.782	-0.552726	down	9.41695e-11	2.816e-10	MULTISPECIES: cyclic pyranopterin monophosphate synthase
B3-1001782	478.574	621.1	694.399	903.378	0.538989	up	1.8778e-31	1.06328e-30	MULTISPECIES: molybdenum cofactor biosynthesis protein
B3-1001783	635.806	810.541	919.076	857.273	0.296501	up	3.38367e-18	1.40524e-17	MULTISPECIES: cyclic pyranopterin monophosphate synthase MoaC
B3-1001784	421.569	546.997	403.747	573.353	0.0126558	up	0.0547	0.0841759	MULTISPECIES: molybdopterin synthase sulfur carrier subunit
B3-1001785	408.028	587.933	444.631	464.884	-0.130992	down	0.29578	0.380361	MULTISPECIES: molybdopterin synthase catalytic subunit MoaE
B3-1001786	369.695	392.382	606.486	714.47	0.793572	up	2.33445e-52	2.10141e-51	Bax inhibitor-1/YccA family protein
B3-1001787	6.425	12.7	11.118	9.471	0.106403	up	0.607591	0.699055	Bax inhibitor-1/YccA family protein
B3-1001788	0	12.042	11.5	3.368	0.30409	up	0.307456	0.392977	Inner membrane protein ybhN
B3-1001789	10.375	13.671	32.639	6.372	0.698038	up	0.189247	0.257513	inner membrane ybhN domain protein
B3-1001790	27.833	30.313	35.74	29.83	0.17335	up	0.0520865	0.0805544	MULTISPECIES: cardiolipin synthase ClsB
B3-1001791	47.217	42.089	46.603	45.208	0.039909	up	0.245133	0.32296	MULTISPECIES: endonuclease/exonuclease/phosphatase family protein
B3-1001792	304.326	142.566	489.592	577.15	1.25521	up	4.02952e-41	3.05756e-40	hypothetical protein
B3-1001793	86.035	98.252	93.23	68.11	-0.191848	down	0.836932	0.904615	MULTISPECIES: inner membrane transport permease YbhR
B3-1001794	80.253	132.187	74.374	89.415	-0.375213	down	0.168446	0.232695	MULTISPECIES: inner membrane transport permease YbhS
B3-1001795	89.759	160.555	102.86	135.458	-0.0708505	down	0.0748362	0.111957	MULTISPECIES: ABC transporter ATP-binding protein
B3-1001796	112.622	147.702	149.86	222.532	0.51651	up	4.07325e-14	1.48338e-13	efflux pump membrane fusion protein
B3-1001797	58.79	81.545	81.121	92.175	0.30436	up	0.00171705	0.00327609	transcriptional regulator, TetR family
B3-1001798	1122.57	1349.47	878.85	585.217	-0.75572	down	1.57182e-61	1.58872e-60	MULTISPECIES: ATP-dependent RNA helicase RhlE
B3-1001799	183.72	348.604	92.478	74.476	-1.67284	down	6.9007e-06	1.59312e-05	hypothetical protein EcE24377A_0864
B3-1001800	98.768	94.51	97.411	150.217	0.357494	up	0.00168095	0.0032107	hypothetical protein SGB_04289
B3-1001801	228.603	324.376	194.536	169.471	-0.603256	down	1.66276e-13	5.94845e-13	Probably ATP-dependent helicase
B3-1001802	435.158	448.878	647.637	772.817	0.684174	up	2.70517e-70	2.96162e-69	MULTISPECIES: DNA-binding protein YbiB
B3-1001803	233.212	225.341	422.029	419.552	0.876011	up	2.90003e-64	3.00621e-63	MULTISPECIES: dehydrogenase
B3-1001804	116.229	149.593	97.793	134.478	-0.19465	down	1	1	MULTISPECIES: DUF1471 domain-containing protein
B3-1001805	18.496	10.445	18.703	26.778	0.652113	up	0.149613	0.209649	Chain A, Solution NMR structure of Zn finger protein YBIL from Escherichia coli. NESG target ET107, OCSP target EC0402
B3-1001806	13.527	17.482	31.917	13.421	0.548004	up	0.0198269	0.0329468	putative enzyme
B3-1001807	5.999	2.964	6.606	0	-0.44009	down	0.855536	0.919251	catecholate siderophore receptor Fiu
B3-1001808	4.54	7.178	7.141	4.183	-0.0493341	down	0.850554	0.915206	catecholate siderophore receptor Fiu
B3-1001809	918.88	1388.12	789.093	890.11	-0.458242	down	3.71672e-14	1.35542e-13	_
B3-1001810	8.474	25.125	8.331	7.808	-1.05777	down	0.229523	0.304612	MULTISPECIES: TonB-dependent receptor
B3-1001811	6.968	8.608	17.811	14.444	1.0501	up	0.0294494	0.0475561	MULTISPECIES: DUF1471 domain-containing protein
B3-1001812	98.684	104.443	67.707	65.127	-0.61275	down	0.00148609	0.00285611	MULTISPECIES: 23S rRNA (adenine(1618)-N(6))-methyltransferase RlmF
B3-1001813	61.484	151.281	32.903	17.228	-2.08544	down	6.15295e-63	6.30379e-62	putative mechanosensitive channel protein
B3-1001814	1632.47	2165.88	1844.2	1767.43	-0.072722	down	7.60237e-06	1.74898e-05	MULTISPECIES: glutamine ABC transporter ATP-binding protein
B3-1001815	1378.9	2066.27	1380.45	1384.65	-0.317246	down	0.00750397	0.0132648	MULTISPECIES: glutamine ABC transporter permease
B3-1001816	3401.81	3509.38	5589.56	6340.53	0.7876	up	0	0	MULTISPECIES: amino acid ABC transporter substrate-binding protein
B3-1001817	820.265	676.458	1416.9	1974.43	1.18004	up	3.01838e-180	6.20891e-179	DNA protection during starvation protein
B3-1001818	128.657	168.408	157.481	137.374	-0.0107729	down	0.0538341	0.0828677	threonine/homoserine exporter RhtA
B3-1001819	4260.24	4556.18	7164.93	8823.8	0.85879	up	0	0	outer membrane protein beta-barrel domain protein, partial
B3-1001820	276.136	510.142	172.346	159.211	-1.24578	down	1.5861e-68	1.69764e-67	MULTISPECIES: phosphoethanolamine transferase OpgE
B3-1001821	126.625	190.689	48.61	87.497	-1.22116	down	1.07591e-09	3.10621e-09	MULTISPECIES: transcriptional regulator MntR
B3-1001822	194.812	284.74	110.577	103.973	-1.16037	down	2.84852e-27	1.49108e-26	MULTISPECIES: anion transporter
B3-1001823	721.569	968.219	583.789	622.453	-0.486322	down	1.34543e-09	3.86315e-09	MULTISPECIES: transpeptidase
B3-1001824	396.722	484.32	333.558	339.873	-0.38768	down	0.000154009	0.000323916	ABC-F family ATPase
B3-1001825	7.759	15.336	9.389	14.572	0.0531031	up	0.281478	0.364577	MULTISPECIES: glycoside hydrolase family 31 protein
B3-1001826	7.044	10.174	7.245	5.991	-0.3794	down	0.798153	0.871103	hexuronate transporter
B3-1001827	41.928	63.656	69.299	109.169	0.757263	up	3.71331e-13	1.30973e-12	periplasmic binding protein and sugar binding domain of the LacI family protein
B3-1001828	400.666	425.154	546.543	493.9	0.333298	up	1.2899e-29	7.04625e-29	MULTISPECIES: DUF1479 domain-containing protein
B3-1001829	219.599	350.313	183.597	263.655	-0.34965	down	0.0849225	0.12576	HAD family hydrolase
B3-1001830	32.186	35.534	42.647	44.347	0.361324	up	3.54732e-06	8.33194e-06	MULTISPECIES: formate C-acetyltransferase/glycerol dehydratase family glycyl radical enzyme
B3-1001831	3.135	6.197	6.165	4.333	0.169822	up	0.571588	0.664896	putative pyruvate formate-lyase 3-activating enzyme
B3-1001832	20.036	21.885	16.588	27.204	0.0629913	up	0.455741	0.549901	putative transaldolase
B3-1001833	259.618	363.478	332.922	337.988	0.106664	up	1.95404e-05	4.3844e-05	MULTISPECIES: molybdopterin-synthase adenylyltransferase MoeB
B3-1001834	359.591	393.731	620.862	584.242	0.677818	up	3.37523e-78	3.94977e-77	MULTISPECIES: molybdopterin molybdotransferase
B3-1001835	177.466	232.403	139.579	246.937	-0.0846343	down	0.230651	0.30587	MULTISPECIES: beta-aspartyl-peptidase
B3-1001836	145.468	272.999	161.244	200.687	-0.209398	down	0.869604	0.930948	glutathione transporter ATP-binding protein
B3-1001837	186.539	278.606	239.745	288.591	0.183774	up	5.85374e-11	1.76349e-10	glutathione ABC transporter substrate-binding protein GsiB
B3-1001838	132.518	193.038	117.481	143.969	-0.316368	down	0.295092	0.379568	MULTISPECIES: glutathione ABC transporter permease GsiC
B3-1001839	102.883	162.835	80.919	70.557	-0.810799	down	2.14081e-06	5.1127e-06	glutathione ABC transporter permease GsiD
B3-1001840	84.658	103.29	60.008	38.517	-0.931758	down	4.99369e-05	0.000108575	cyclic di-GMP phosphodiesterase
B3-1001841	4529.95	7913.93	3986.31	3725.96	-0.690209	down	3.76133e-40	2.78582e-39	_
B3-1001842	2342.28	4017.25	2209.21	2326.5	-0.487591	down	5.41448e-13	1.88825e-12	_
B3-1001843	21.647	84.599	17.799	23.57	-1.36074	down	4.6965e-06	1.09481e-05	GGDEF domain-containing protein
B3-1001844	242.078	293.921	185.794	139.701	-0.719591	down	1.02209e-12	3.31629e-12	MULTISPECIES: 30S ribosomal protein S12 methylthiotransferase RimO
B3-1001845	576.88	561.035	1898.7	1362.58	1.51904	up	4.48936e-181	9.30748e-180	YliH
B3-1001846	25.047	24.065	26.813	25.64	0.094946	up	0.235582	0.311781	PQQ-dependent sugar dehydrogenase
B3-1001847	300.958	352.819	344.997	310.956	0.00479381	up	0.011013	0.0189339	glutathione S-transferase family protein
B3-1001848	143.517	164.619	211.703	223.562	0.498324	up	2.57874e-19	1.11859e-18	Penicillin-binding protein 6 precursor
B3-1001849	259.328	323.343	268.297	254.338	-0.156877	down	0.521623	0.6152	MULTISPECIES: DNA-binding transcriptional repressor DeoR
B3-1001850	68.539	95.764	103.167	51.171	-0.0902644	down	0.415053	0.508177	MULTISPECIES: undecaprenyl-diphosphate phosphatase
B3-1001851	127.207	188.233	69.764	69.686	-1.17761	down	1.99185e-17	8.07473e-17	multidrug efflux system translocase MdfA
B3-1001852	96.831	105.948	27.2	41.42	-1.56318	down	8.71548e-05	0.000186872	MULTISPECIES: multidrug efflux MFS transporter MdfA
B3-1001853	54.458	97.854	85.664	75.26	0.0793489	up	0.231537	0.306967	hypothetical protein
B3-1001854	91.644	129.018	88.398	121.074	-0.0750801	down	0.320493	0.40766	MULTISPECIES: HAD family hydrolase
B3-1001855	85.778	111.876	82.611	84.943	-0.238348	down	0.817382	0.887309	MULTISPECIES: MFS transporter
B3-1001856	26.275	38.95	22.732	20.577	-0.590736	down	0.289096	0.372858	TetR/AcrR family transcriptional regulator
B3-1001857	300.019	455.294	307.384	259.065	-0.415127	down	0.000162501	0.000341064	transporter
B3-1001858	46.659	110.668	39.634	61.902	-0.631765	down	0.096394	0.141475	MULTISPECIES: hypothetical protein
B3-1001859	2.734	10.809	10.753	7.558	0.435108	up	0.581055	0.673824	MULTISPECIES: glutaredoxin
B3-1001860	215.564	263.874	300.555	309.19	0.34686	up	2.90541e-05	6.43123e-05	DUF1418 family protein
B3-1001861	216.621	249.761	333.076	350.609	0.551818	up	2.69427e-20	1.19027e-19	MULTISPECIES: oxygen-insensitive NADPH nitroreductase
B3-1001862	221.098	281.817	210.765	256.967	-0.104632	down	0.229529	0.304612	30S ribosomal protein S6--L-glutamate ligase
B3-1001863	504.339	700.132	677.012	622.723	0.109818	up	1.10438e-06	2.68499e-06	Hypothetical protein ybjN
B3-1001864	35.785	42.944	60.312	40.035	0.350023	up	0.110016	0.159511	spermidine/putrescine ABC transporter substrate-binding protein PotF, partial
B3-1001865	26.129	27.489	15.247	16.308	-0.764811	down	0.0526678	0.0812624	spermidine/putrescine ABC transporter substrate-binding protein PotF
B3-1001866	13.355	17.789	12.33	11.234	-0.40234	down	0.550709	0.644882	ATP-binding component of putrescine transport system
B3-1001867	8.135	11.693	7.561	8.857	-0.272231	down	1	1	MULTISPECIES: putrescine ABC transporter permease PotH
B3-1001868	15.844	15.658	6.559	8.451	-1.06942	down	0.0363432	0.0576803	putrescine ABC transporter permease PotI
B3-1001869	44.724	88.399	43.119	33.23	-0.802063	down	0.0191502	0.0319433	MULTISPECIES: hypothetical protein
B3-1001870	173.869	281.232	111.171	104.872	-1.07486	down	3.5199e-22	1.6231e-21	MULTISPECIES: 23S rRNA (uracil(747)-C(5))-methyltransferase RlmC
B3-1001871	29.877	40.956	30.321	34.63	-0.125066	down	0.807846	0.879495	MULTISPECIES: arginine ABC transporter substrate-binding protein
B3-1001872	173.998	220.939	145.145	112.701	-0.615109	down	0.000542914	0.00108377	MULTISPECIES: arginine ABC transporter permease ArtM
B3-1001873	150.543	263.519	217.46	163.174	-0.121442	down	0.236438	0.312834	MULTISPECIES: arginine ABC transporter permease ArtQ
B3-1001874	263.111	280.026	337.319	329.428	0.295822	up	2.67993e-10	7.89731e-10	MULTISPECIES: arginine ABC transporter substrate-binding protein
B3-1001875	152.903	208.493	157.556	112.342	-0.421164	down	0.0826812	0.122613	arginine transport system ATP-binding protein
B3-1001876	210.834	195.005	280.624	404.679	0.755832	up	8.68217e-21	3.90438e-20	putative enzyme
B3-1001877	1.196	1.182	2.194	1.102	0.47063	up	0.454498	0.548816	Uncharacterised protein
B3-1001878	298.306	359.364	275.723	509.549	0.255828	up	6.32923e-05	0.000136653	MULTISPECIES: hypothetical protein
B3-1001879	235.161	260.929	253.064	309.736	0.18202	up	2.01765e-06	4.83172e-06	MULTISPECIES: N-acetylmuramoyl-L-alanine amidase
B3-1001880	161.253	298.804	114.145	98.425	-1.11387	down	5.79713e-22	2.65921e-21	putative nucleotide di-P-sugar epimerase or dehydratase
B3-1001881	144.942	236.788	128.345	170.329	-0.353979	down	0.0606196	0.0926088	MULTISPECIES: SDR family oxidoreductase
B3-1001882	352.742	414.707	624.091	645.435	0.726146	up	3.77006e-73	4.23308e-72	MULTISPECIES: low-specificity L-threonine aldolase
B3-1001883	80.029	97.341	168.495	166.37	0.91681	up	2.09681e-44	1.69874e-43	ubiquinone-dependent pyruvate dehydrogenase
B3-1001884	205.012	105.028	877.952	484.01	2.13515	up	1.01455e-270	2.76819e-269	NADH oxidoreductase
B3-1001885	193.741	87.591	413	342.633	1.42541	up	7.31297e-152	1.35123e-150	hydroxylamine reductase
B3-1001886	90.929	127.822	75.216	63.553	-0.656597	down	0.00108288	0.00210733	probable membrane protein ybjE - Escherichia coli (strain K-12)
B3-1001887	86.226	92.961	86.313	50.554	-0.388686	down	0.880396	0.939446	hypothetical protein L668_26585
B3-1001888	5.112	12.631	18.094	2.355	0.204759	up	0.629059	0.717609	aquaporin Z
B3-1001889	4529.95	7916.98	4008.21	3734.51	-0.684877	down	2.60312e-39	1.77336e-38	_
B3-1001890	2340.41	4013.56	2210.67	2326.5	-0.485864	down	7.75744e-13	2.55608e-12	_
B3-1001891	117.368	173.567	154.186	175.913	0.182201	up	6.41935e-08	1.66852e-07	DUF2813 domain-containing protein
B3-1001892	61.923	92.524	154.227	152.816	0.99132	up	4.26468e-26	2.18674e-25	DUF535 domain-containing protein
B3-1001893	196.6	219.908	131.757	208.505	-0.291697	down	0.18962	0.257954	macrolide transporter subunit MacA
B3-1001894	168.49	210.917	170.422	161.91	-0.19112	down	0.747007	0.82659	MULTISPECIES: macrolide ABC transporter permease/ATP-binding protein MacB
B3-1001895	870.043	1315.2	761.12	846.094	-0.443231	down	4.84917e-12	1.53368e-11	_
B3-1001896	398.206	449.312	762.022	1002.41	1.05788	up	4.3478e-36	2.66847e-35	MULTISPECIES: cold-shock protein CspD
B3-1001897	75.16	118.734	29.109	60.853	-1.10786	down	2.09961e-12	6.73769e-12	MULTISPECIES: DUF4102 domain-containing protein
B3-1001898	6.719	9.96	0	6.19	-1.42973	down	0.453125	0.547786	MULTISPECIES: AlpA family phage regulatory protein
B3-1001899	140.657	108.599	43.214	133.64	-0.495065	down	0.095055	0.139743	hypothetical protein ECED1_1793
B3-1001900	17.815	17.606	0	9.848	-1.84649	down	0.0922852	0.136013	MULTISPECIES: host cell division inhibitor Icd-like protein
B3-1001901	13.187	8.688	1.729	6.075	-1.48676	down	0.179565	0.246376	MULTISPECIES: hypothetical protein
B3-1001902	11.758	2.324	7.398	2.167	-0.557919	down	1	1	MULTISPECIES: DUF4222 domain-containing protein
B3-1001903	13.393	18.296	9.294	10.162	-0.70371	down	0.0498481	0.0773424	DNA primase
B3-1001904	7.839	11.62	0	18.055	-0.108028	down	1	1	hypothetical protein AW009_13870
B3-1001905	1.668	3.296	0	4.61	-0.106692	down	1	1	MULTISPECIES: single-stranded DNA-binding protein
B3-1001906	2.703	5.343	2.126	7.471	0.254254	up	1	1	hypothetical protein SS482266_1011
B3-1001907	6.188	6.116	4.867	5.702	-0.21925	down	1	1	MULTISPECIES: hypothetical protein
B3-1001908	21.378	16.309	17.404	24.879	0.166002	up	0.088292	0.130566	peptidase
B3-1001909	12.509	14.834	1.968	9.22	-1.28907	down	0.210114	0.282909	MULTISPECIES: hypothetical protein
B3-1001910	48.351	110.771	24.2	46.571	-1.16888	down	0.00103294	0.00201461	MULTISPECIES: ATP-dependent Clp protease adaptor ClpS
B3-1001911	1595.01	2028.24	2885.47	2790.87	0.647678	up	0	0	MULTISPECIES: ATP-dependent Clp protease ATP-binding subunit ClpA
B3-1001912	5.226	20.658	4.11	14.444	-0.480286	down	1	1	hypothetical protein ECFRIK1990_1078
B3-1001913	1204.8	1493.11	782.899	1454.28	-0.270157	down	0.225997	0.301062	MULTISPECIES: translation initiation factor IF-1
B3-1001914	166.114	265.038	211.717	144.746	-0.274443	down	0.757573	0.835472	MULTISPECIES: leucyl/phenylalanyl-tRNA--protein transferase
B3-1001915	272.443	422.293	347.358	339.331	-0.016808	down	1.75553e-05	3.95408e-05	MULTISPECIES: cysteine/glutathione ABC transporter ATP-binding protein/permease CydC
B3-1001916	317.408	499.133	288.897	288.388	-0.50024	down	4.01525e-09	1.1277e-08	MULTISPECIES: cysteine/glutathione ABC transporter permease/ATP-binding protein CydD
B3-1001917	1188.22	1292.65	1850.72	1796.52	0.555956	up	3.6845e-140	6.29953e-139	thioredoxin reductase
B3-1001918	1487.93	1588.79	1129.92	1773.97	-0.0834043	down	0.0226589	0.0372997	MULTISPECIES: leucine-responsive transcriptional regulator Lrp
B3-1001919	620.506	993.539	488.717	468.468	-0.75381	down	4.76027e-117	7.24496e-116	DNA translocase FtsK
B3-1001920	1353.61	1587.14	968.091	1528.24	-0.236378	down	0.221968	0.295995	MULTISPECIES: outer membrane lipoprotein carrier protein LolA
B3-1001921	614.673	879.292	527.622	470.072	-0.582476	down	6.26798e-19	2.68788e-18	MULTISPECIES: replication-associated recombination protein A
B3-1001922	3100.74	3191.63	4110.68	4354.29	0.427899	up	3.99633e-303	1.18896e-301	serine--tRNA ligase
B3-1001923	575.063	607.669	967.449	1079.31	0.791214	up	3.9342638029625e-311	1.19756261193067e-309	MULTISPECIES: dimethylsulfoxide reductase subunit A
B3-1001924	689.502	786.334	1297.39	1458.77	0.901124	up	6.88932e-129	1.12319e-127	MULTISPECIES: dimethyl sulfoxide reductase subunit B
B3-1001925	707.933	711.734	1672.32	1649.77	1.22653	up	0	0	MULTISPECIES: dimethyl sulfoxide reductase anchor subunit
B3-1001926	99.015	103.414	301.772	200.072	1.30981	up	1.21988e-39	8.70444e-39	protein YcaC
B3-1001927	319.192	465.425	199.26	103.996	-1.37145	down	3.41422e-58	3.30502e-57	transporter, major facilitator family protein
B3-1001928	23.664	58.466	14.735	18.168	-1.31964	down	2.15074e-08	5.74041e-08	amino acid permease
B3-1001929	45.313	60.224	31.953	46.067	-0.435823	down	0.20672	0.278768	LysR family transcriptional regulator
B3-1001930	7.162	9.438	6.572	24.195	0.890121	up	0.0315395	0.0506672	NAD(P)H oxidoreductase
B3-1001931	1423.34	1495.09	2700.97	2686.74	0.884476	up	2.10058e-293	6.07784e-292	MULTISPECIES: pyruvate formate lyase-activating protein
B3-1001932	7511.87	8664.26	23055.4	17287.7	1.31846	up	0	0	MULTISPECIES: formate acetyltransferase 1
B3-1001933	931.999	1222.68	1193.38	1015.59	0.0359009	up	5.04017e-11	1.52188e-10	formate transporter FocA
B3-1001934	676.239	727.298	687.838	648.5	-0.070782	down	6.15627e-05	0.000133028	putative fatty acid binding protein
B3-1001935	27.486	39.237	21.618	21.572	-0.627463	down	0.13535	0.191498	MULTISPECIES: DUF421 domain-containing protein
B3-1001936	908.901	1074.3	1291.64	1293.98	0.38268	up	7.84927e-72	8.72031e-71	MULTISPECIES: 3-phosphoserine/phosphohydroxythreonine aminotransferase
B3-1001937	312.083	463.72	212.614	318.913	-0.545546	down	2.09287e-09	5.94769e-09	3-phosphoshikimate 1-carboxyvinyltransferase
B3-1001938	873.759	1318.35	761.955	848.539	-0.444814	down	3.11667e-12	9.92885e-12	_
B3-1001939	44.707	53.903	37.273	34.599	-0.456293	down	0.263738	0.344285	putative heat shock protein
B3-1001940	1473.88	1807.24	1206.28	1176.42	-0.461595	down	2.41159e-11	7.362e-11	MULTISPECIES: cytidylate kinase
B3-1001941	19811.3	20227.4	23717.6	26423	0.324586	up	0	0	MULTISPECIES: 30S ribosomal protein S1
B3-1001942	1287.2	1360.17	1357	1669.41	0.19305	up	3.12709e-11	9.50766e-11	MULTISPECIES: integration host factor subunit beta
B3-1001943	23.866	41.826	17.77	16.418	-0.942187	down	9.96474e-06	2.27063e-05	ComEC family protein
B3-1001944	423.935	558.484	414.329	310.68	-0.438339	down	6.85039e-07	1.69045e-06	MULTISPECIES: lipid A export ATP-binding/permease MsbA
B3-1001945	413.855	567.232	283.338	249.586	-0.880449	down	8.6338e-27	4.48821e-26	MULTISPECIES: tetraacyldisaccharide 4'-kinase
B3-1001946	181.95	285.556	102.604	109.12	-1.14279	down	2.09283e-28	1.11887e-27	MULTISPECIES: winged helix-turn-helix domain-containing protein
B3-1001947	485.743	636.25	588.223	781.392	0.287706	up	9.90081e-06	2.25802e-05	MULTISPECIES: protein YcaR
B3-1001948	775.371	995.879	1163.96	1088.51	0.346745	up	4.05098e-40	2.99613e-39	MULTISPECIES: 3-deoxy-manno-octulosonate cytidylyltransferase
B3-1001949	215.433	295.573	335.777	364.248	0.454065	up	1.37299e-20	6.12207e-20	Uncharacterised protein
B3-1001950	47.937	40.224	31.3	30.832	-0.50479	down	0.156531	0.217607	envelope biogenesis factor ElyC
B3-1001951	147.2	303.365	117.186	190.197	-0.551695	down	0.000548021	0.00109355	S-adenosylmethionine-dependent methyltransferase
B3-1001952	408.999	625.011	369.075	389.593	-0.446709	down	2.08848e-06	4.99226e-06	MULTISPECIES: chromosome partition protein MukF
B3-1001953	643.441	801.048	647.742	678.557	-0.123153	down	0.111567	0.161493	MULTISPECIES: chromosome partition protein MukE
B3-1001954	661.045	845.371	721.667	688.441	-0.0953144	down	6.8533e-09	1.89945e-08	chromosome partition protein MukB
B3-1001955	314.184	451.601	473.802	450.552	0.271505	up	3.16326e-32	1.81259e-31	MULTISPECIES: L,D-transpeptidase
B3-1001956	803.146	956.28	689.293	667.735	-0.374654	down	0.00356729	0.00658442	Hypothetical protein ycbK
B3-1001957	828.508	1045.81	538.601	726.208	-0.567448	down	1.2947e-12	4.18531e-12	MULTISPECIES: MBL fold metallo-hydrolase
B3-1001958	1338.11	1401.44	2115.12	2309.03	0.69146	up	7.10022e-273	1.95758e-271	aspartate/tyrosine/aromatic aminotransferase
B3-1001959	4.126	12.232	6.49	7.602	-0.215092	down	1	1	hypothetical protein
B3-1001960	8196.31	8337.69	9308.47	13951.5	0.492414	up	0	0	porin OmpF
B3-1001961	1512.18	1883.61	1726	1385.32	-0.126221	down	0.000118709	0.000252166	MULTISPECIES: asparagine--tRNA ligase
B3-1001962	789.93	1242.57	783.645	605.672	-0.548881	down	5.5057e-18	2.2704e-17	MULTISPECIES: nicotinate phosphoribosyltransferase
B3-1001963	1036.49	1070.76	1410	1564.87	0.497464	up	5.40042e-259	1.43629e-257	MULTISPECIES: aminopeptidase N
B3-1001964	9.045	5.959	7.114	13.888	0.485125	up	0.581055	0.673824	hypothetical protein HMPREF9345_04273
B3-1001965	14.698	13.617	5.78	8.463	-0.991213	down	0.0854331	0.12648	MULTISPECIES: aliphatic sulfonate ABC transporter ATP-binding protein
B3-1001966	7.099	0.877	6.98	1.635	0.111159	up	0.831812	0.900004	putative aliphatic sulfonates ABC transporter permease
B3-1001967	2.081	2.057	0	2.876	-0.524564	down	1	1	alkanesulfonate monooxygenase, FMNH(2)-dependent
B3-1001968	4495.91	7868.06	3981.44	3720.26	-0.682893	down	9.13734e-39	5.84657e-38	_
B3-1001969	2340.41	4020.94	2209.21	2326.5	-0.488005	down	5.04865e-13	1.76418e-12	_
B3-1001970	2.816	11.133	5.538	6.487	-0.214092	down	1	1	chaperone protein focC
B3-1001971	17.46	13.48	9.441	10.556	-0.629639	down	0.163279	0.226346	outer membrane usher FimD-like protein
B3-1001972	1073.7	1632.93	717.925	766.858	-0.866245	down	4.05433e-17	1.61989e-16	_
B3-1001973	2144.45	3701.84	2099.11	2197.54	-0.444309	down	6.45712e-09	1.79342e-08	_
B3-1001974	3.266	3.228	0	0	-11.6653	down	0.125	0.178297	fimbrial Usher family protein
B3-1001975	2.703	5.343	1.417	3.32	-0.764048	down	0.607239	0.698955	outer membrane usher protein fimD homolog
B3-1001976	8.399	8.3	6.606	9.672	-0.0368338	down	0.779768	0.85458	fimbrial family protein
B3-1001977	10.394	8.988	5.109	4.788	-0.969512	down	0.307456	0.392977	fimbrial protein
B3-1001978	9.571	17.565	13.979	15.116	0.100556	up	0.551484	0.645197	fimbrial-like protein
B3-1001979	11.907	28.437	13.267	17.369	-0.397104	down	0.731009	0.811958	MULTISPECIES: fimbrial chaperone
B3-1001980	293.079	448.255	261.245	219.873	-0.623731	down	3.50992e-09	9.87352e-09	MULTISPECIES: dihydroorotate dehydrogenase (quinone)
B3-1001981	427.448	481.498	596.767	405.786	0.141412	up	4.99331e-07	1.24266e-06	conserved hypothetical protein
B3-1001982	200.151	209.554	167.292	189.881	-0.197961	down	1	1	putative 2Fe-2S iron-sulfur cluster binding protein
B3-1001983	529.196	573.569	551.45	426.537	-0.173238	down	0.243877	0.321465	MULTISPECIES: ribosomal RNA large subunit methyltransferase K/L
B3-1001984	579.768	648.974	475.479	477.603	-0.366509	down	7.74923e-06	1.77965e-05	ABC transporter ATP-binding protein
B3-1001985	241.35	328.589	206.638	180.376	-0.558419	down	7.47779e-07	1.84354e-06	MULTISPECIES: paraquat-inducible protein A
B3-1001986	246.339	392.153	335.424	340.633	0.0824761	up	1.32369e-09	3.80281e-09	MULTISPECIES: intermembrane transport protein PqiB
B3-1001987	165.113	207.679	255.791	299.634	0.575219	up	4.71831e-14	1.71356e-13	MULTISPECIES: membrane integrity-associated transporter subunit PqiC
B3-1001988	1654	1885.91	1242.48	1541.49	-0.346568	down	5.06747e-05	0.000110133	bifunctional 3-hydroxydecanoyl-ACP dehydratase/trans-2-decenoyl-ACP isomerase
B3-1001989	638.581	804.898	601.819	499.016	-0.390951	down	8.57958e-07	2.10532e-06	MULTISPECIES: ATP-dependent protease
B3-1001990	154.179	152.37	126.163	248.225	0.288415	up	0.000669731	0.00132537	MULTISPECIES: macrodomain Ter protein
B3-1001991	38592.3	35922.3	76271.5	76190	1.03285	up	0	0	outer membrane protein A
B3-1001992	309.859	455.236	299.195	444.788	-0.0403691	down	0.0616237	0.093952	SOS cell division inhibitor
B3-1001993	131.018	157.149	145.323	206.342	0.287295	up	4.94593e-05	0.000107625	MULTISPECIES: protein Sxy
B3-1001994	124.267	155.687	136.73	97.662	-0.256264	down	0.66346	0.75135	TIGR01666 family membrane protein
B3-1001995	126.261	182.491	250.747	190.485	0.515086	up	6.99349e-09	1.93524e-08	MULTISPECIES: hypothetical protein
B3-1001996	101.274	144.531	100.714	114.181	-0.193881	down	0.833323	0.901454	MULTISPECIES: DNA helicase IV
B3-1001997	523.083	436.5	746.941	1049.96	0.905031	up	4.62698e-59	4.52053e-58	methylglyoxal synthase
B3-1001998	29.794	35.754	11.717	26.47	-0.779439	down	0.0482337	0.075103	MULTISPECIES: DUF2057 family protein
B3-1001999	159.789	172.812	222.897	302.767	0.660345	up	8.25509e-13	2.70344e-12	conserved hypothetical protein
B3-1002000	689.954	745.443	628.155	1144.61	0.304553	up	6.86006e-11	2.06076e-10	heat shock protein HspQ
B3-1002001	159.501	212.194	120.624	156.371	-0.424257	down	0.175069	0.241087	23S rRNA (cytosine(1962)-C(5))-methyltransferase RlmI
B3-1002002	133.076	230.601	101.798	102.451	-0.832322	down	0.000168862	0.000353569	23S rRNA (cytosine(1962)-C(5))-methyltransferase RlmI
B3-1002003	130.361	194.511	88.458	113.039	-0.689108	down	0.0175622	0.029425	23S rRNA (cytosine(1962)-C(5))-methyltransferase RlmI
B3-1002004	30.343	19.992	19.888	13.978	-0.571696	down	0.617719	0.709004	acylphosphatase
B3-1002005	133.076	198.173	131.907	134.362	-0.315029	down	0.557734	0.65137	sulfurtransferase TusE
B3-1002006	1810.74	1587.73	4093.43	2666.87	0.9922	up	0	0	MULTISPECIES: BAX inhibitor protein
B3-1002007	73.764	79.129	341.649	228.857	1.89971	up	4.78238e-122	7.54012e-121	MULTISPECIES: twin-arginine translocation signal domain-containing protein
B3-1002008	88.48	115.813	372.079	198.181	1.48097	up	3.99681e-149	7.20794e-148	MULTISPECIES: hydrogenase-1 large chain
B3-1002009	72.651	115.257	356.38	216.659	1.6086	up	1.89103e-35	1.14725e-34	Ni/Fe-hydrogenase, b-type cytochrome subunit
B3-1002010	56.529	84.916	282.771	91.663	1.40446	up	8.62251e-18	3.54182e-17	Ni/Fe-hydrogenase B-type cytochrome subunit
B3-1002011	41.993	46.243	115.126	53.059	0.930594	up	2.3136e-09	6.56433e-09	MULTISPECIES: hydrogenase 1 maturation protease
B3-1002012	22.892	39.077	86.75	30.677	0.922124	up	0.000156158	0.000328144	MULTISPECIES: hydrogenase-1 operon protein HyaE
B3-1002013	27.134	33.316	62.73	34.847	0.690781	up	5.73401e-06	1.32902e-05	hydrogenase expression/formation protein
B3-1002014	27.397	40.614	80.806	44.594	0.882678	up	2.21594e-16	8.71483e-16	MULTISPECIES: cytochrome bd-II oxidase subunit 1
B3-1002015	26.681	41.084	63.93	44.589	0.679319	up	5.01307e-08	1.31403e-07	cytochrome bd-II oxidase subunit 2
B3-1002016	43.529	60.33	75.569	54.776	0.327703	up	2.79607e-05	6.19441e-05	phosphoanhydride phosphorylase
B3-1002017	616.206	879.103	575.987	674.115	-0.258397	down	0.109697	0.159224	tyrosine-protein kinase
B3-1002018	587.114	620.781	363.707	482.756	-0.512975	down	3.24574e-05	7.15749e-05	putative phosphatase
B3-1002019	737.045	838.485	432.702	484.631	-0.780318	down	2.35772e-39	1.61244e-38	MULTISPECIES: O-antigen capsule outer membrane auxillary protein export channel
B3-1002020	680.252	1059.94	511.476	340.331	-1.03065	down	1.56381e-134	2.56542e-133	MULTISPECIES: YjbH domain-containing protein
B3-1002021	993.532	1736.02	566.012	436.798	-1.44461	down	1.99487e-155	3.79241e-154	MULTISPECIES: hypothetical protein
B3-1002022	1146.56	1873.67	451.371	458.014	-1.7317	down	2.49348e-177	5.06975e-176	YjbF family lipoprotein
B3-1002023	4646.61	4964.38	5189.07	6399.46	0.269939	up	5.29536e-61	5.3115e-60	conserved hypothetical protein
B3-1002024	115.826	391.963	22.084	22.636	-3.50518	down	4.06616e-27	2.12004e-26	MULTISPECIES: cold shock-like protein CspH
B3-1002025	9469.38	21073.4	2375.78	3121.72	-2.47398	down	0	0	MULTISPECIES: cold-shock protein CspG
B3-1002026	141.908	344.597	63.778	63.503	-1.93442	down	2.21218e-11	6.77287e-11	MULTISPECIES: protein GnsA
B3-1002027	3.618	7.151	2.845	6.666	-0.17918	down	1	1	4Fe-4S dicluster domain-containing protein
B3-1002028	5.296	16.75	9.165	6.832	-0.462666	down	0.871415	0.932129	4Fe-4S binding protein
B3-1002029	16.37	28.505	18.802	14.843	-0.415498	down	0.291158	0.375241	TMAO reductase system sensor histidine kinase/response regulator TorS
B3-1002030	12.788	16.851	21.234	19.637	0.463554	up	0.0210864	0.0349295	TMAO reductase system periplasmic protein TorT
B3-1002031	88.567	112.68	86.473	114.426	-0.00249687	down	0.175342	0.2414	two-component response regulator
B3-1002032	0	0	2.838	4.433	11.8283	up	0.00012207	0.000258994	MULTISPECIES: pentaheme c-type cytochrome TorC
B3-1002033	0	5.282	14.012	6.565	1.96147	up	0.0127258	0.0216945	tat (twin-arginine translocation) pathway signal sequence domain protein
B3-1002034	6.563	11.62	17.42	8.314	0.501039	up	0.00069978	0.00138224	trimethylamine N-oxide reductase catalytic subunit TorA
B3-1002035	107.307	133.124	280.129	267.142	1.18663	up	3.16769e-19	1.37067e-18	curved DNA-binding protein
B3-1002036	320.953	284.637	686.81	637.979	1.12935	up	1.20637e-118	1.87951e-117	MULTISPECIES: curved DNA-binding protein
B3-1002039	591.879	519.819	942.654	1227.21	0.964838	up	9.86759e-215	2.28911e-213	glucose-1-phosphatase (G1Pase)
B3-1002040	340.365	281.33	459.958	530.244	0.671514	up	4.84273e-12	1.53256e-11	MULTISPECIES: hypothetical protein
B3-1002041	425.417	449.624	916.419	918.894	1.0686	up	6.01445e-100	8.37886e-99	MULTISPECIES: NAD(P)H dehydrogenase (quinone)
B3-1002042	44.6	52.09	121.179	175.568	1.61777	up	5.48987e-09	1.53448e-08	hypothetical protein
B3-1002043	5.308	10.492	15.03	7.825	0.532529	up	0.0183161	0.0306296	MULTISPECIES: pyrimidine utilization transport protein G
B3-1002044	1.425	5.634	14.572	5.252	1.48945	up	0.0169005	0.0283886	MULTISPECIES: FMN reductase
B3-1002045	2.387	7.078	4.694	4.399	-0.0578337	down	1	1	MULTISPECIES: malonic semialdehyde reductase
[truncated: 3,267 more rows]

## Sheet: 9h-B3_vs_9h-D.all.exp
Gene	9h-D-1	9h-D-2	9h-B3-1	log2(fc)	type	pvalue	qvalue	NR_tophit_descrip
B3-1000001	1070	929.494	906.264	-1.14163	down	0.611053	0.781751	chromosomal replication initiator protein DnaA
B3-1000002	1183.18	916.927	1196.57	-0.811559	down	1.508e-06	6.85788e-06	Chain A, DNA replication regulation protein
B3-1000003	402.767	337.078	340.516	-1.1195	down	0.676469	0.8335	MULTISPECIES: DNA replication/repair protein RecF
B3-1000004	1656.48	1381.39	1490.16	-1.0276	down	0.489896	0.680584	DNA gyrase, B subunit
B3-1000005	119.273	133.43	73.204	-1.78742	down	0.275947	0.450745	MULTISPECIES: DUF937 domain-containing protein
B3-1000006	259.481	274.215	196.849	-1.43892	down	0.530317	0.711561	sugar-phosphatase
B3-1000007	7.342	8.598	3.145	-2.34078	down	0.184933	0.333201	lipoproteinC
B3-1000008	92.648	61.726	63.497	-1.28164	down	0.954276	1	MULTISPECIES: transcriptional regulator
B3-1000009	33.939	50.725	29.768	-1.50792	down	0.678222	0.834019	MULTISPECIES: 2-dehydro-3-deoxygalactonokinase
B3-1000010	22.987	35.535	42.34	-0.466939	down	0.0029587	0.00883869	MULTISPECIES: 2-dehydro-3-deoxy-6-phosphogalactonate aldolase
B3-1000011	12.247	11.474	13.989	-0.761787	down	1	1	galactonate dehydratase, partial
B3-1000012	11.95	6.998	5.119	-1.8877	down	0.291215	0.469667	galactonate dehydratase
B3-1000013	9.888	10.808	6.589	-1.65092	down	0.208174	0.367826	D-galactonate transporter
B3-1000014	12.461	9.217	12.923	-0.7462	down	0.422191	0.614376	conserved hypothetical protein
B3-1000015	102.769	118.095	108.471	-1.02584	down	0.575196	0.753599	conserved hypothetical protein
B3-1000016	95.251	86.691	79.27	-1.19861	down	0.170645	0.314073	YceK/YidQ family lipoprotein
B3-1000017	861.279	824.619	704.049	-1.25977	down	0.00465271	0.0133496	16 kDa heat shock protein A
B3-1000018	291.404	276.121	235.461	-1.26919	down	0.231034	0.397128	heat shock chaperone protein
B3-1000020	61.542	68.07	72.86	-0.830983	down	0.00050126	0.00170497	putative transporter
B3-1000021	3.963	6.497	3.395	-1.62283	down	1	1	UTRA domain-containing GntR family putativetranscriptional regulator protein
B3-1000022	4.393	2.881	0.753	-3.2686	down	0.000728607	0.00242155	MULTISPECIES: PTS sugar transporter subunit IIB
B3-1000023	17.982	14.742	19.899	-0.717596	down	0.917041	1	maltose-6'-phosphate glucosidase
B3-1000024	11.275	10.563	7.727	-1.49862	down	0.629059	0.792829	6-phospho-alpha-glucosidase
B3-1000025	76.376	57.246	62.16	-1.10407	down	1	1	transposase TnA
B3-1000026	260.875	270.479	240.968	-1.14083	down	0.77417	0.905603	transposase
B3-1000027	43.615	46.7	48.04	-0.910701	down	0.701108	0.849303	DUF4976 domain-containing protein
B3-1000028	85.236	103.519	75.726	-1.31763	down	0.514276	0.696511	MULTISPECIES: hypothetical protein
B3-1000029	140.835	158.721	155.625	-0.944743	down	1	1	inner membrane protein YidH
B3-1000030	99.794	142.996	122.373	-0.988412	down	0.150633	0.28359	inner membrane protein
B3-1000031	87.004	89.533	80.646	-1.13028	down	0.710423	0.857988	MULTISPECIES: radical SAM protein
B3-1000032	245.398	135.754	280.485	-0.44244	down	1.14298e-09	8.1722e-09	similar to drug resistance translocases
B3-1000033	883.926	1212.66	1047.99	-1.00041	down	0.829663	0.944087	_
B3-1000034	8.824	9.645	2.52	-2.87262	down	0.263176	0.436082	hypothetical protein AW010_19005
B3-1000035	511.801	379.037	413.96	-1.10567	down	0.17701	0.322275	MULTISPECIES: acetolactate synthase large subunit
B3-1000036	351.488	217.254	261.388	-1.12158	down	0.71645	0.863261	MULTISPECIES: acetolactate synthase isozyme 1 small subunit
B3-1000037	80.37	75.299	90.253	-0.786421	down	0.00944862	0.0254213	transcriptional regulatory protein UhpA
B3-1000038	35.444	28.78	34.009	-0.917156	down	0.518387	0.700297	MULTISPECIES: signal transduction histidine-protein kinase/phosphatase UhpB
B3-1000039	11.811	6.539	7.819	-1.23051	down	0.906294	0.995334	regulator of uhpT
B3-1000040	4.592	5.259	3.497	-1.49362	down	0.296206	0.475797	MULTISPECIES: hexose phosphate transporter
B3-1000041	10.566	10.799	4.526	-2.23844	down	0.00762052	0.0208043	adenine deaminase
B3-1000042	6922.29	7279.44	5652.74	-1.32904	down	7.86295e-09	4.67638e-08	_
B3-1000043	3382.37	3105.58	2614.34	-1.31132	down	1.01709e-09	7.56344e-09	_
B3-1000044	242.672	229.372	230.434	-1.03456	down	0.254602	0.426086	autotransporter outer membrane beta-barrel domain-containing protein
B3-1000045	8.263	6.407	3.905	-1.90893	down	0.479692	0.672268	Serine protease
B3-1000047	103.686	115.907	83.016	-1.40335	down	0.0126274	0.0331836	TonB-dependent receptor
B3-1000048	36.099	51.229	38.657	-1.17567	down	0.488425	0.678931	MULTISPECIES: lysine 6-monooxygenase
B3-1000049	25.266	27.872	28.278	-0.910016	down	0.00308103	0.00915678	MULTISPECIES: IucA/IucC family siderophore biosynthesis protein
B3-1000050	34.466	18.252	19.257	-1.45282	down	1	1	MULTISPECIES: N-acetyltransferase
B3-1000051	23.059	20.832	24.693	-0.829772	down	0.0849601	0.175429	aerobactin synthase IucA
B3-1000052	23.796	21.179	21.915	-1.03714	down	0.531045	0.711987	MULTISPECIES: MFS transporter
B3-1000053	3.065	5.743	1.969	-2.16021	down	0.359283	0.547661	MULTISPECIES: transposase
B3-1000054	154.413	245.939	105.828	-1.91953	down	0.00108443	0.003486	hypothetical protein
B3-1000055	1530.22	1696.16	1292.68	-1.31955	down	1.78698e-12	1.67063e-11	_
B3-1000056	1642.62	1772.18	1523.88	-1.16405	down	0.604576	0.778472	_
B3-1000057	1788.64	1820.74	1353.58	-1.41496	down	1.99848e-06	8.963e-06	_
B3-1000058	44.762	58.492	37.338	-1.46743	down	0.275714	0.45068	serine protease pic autotransporter domain protein
B3-1000059	22.025	34.392	18.869	-1.58001	down	0.349682	0.538084	IS3 family transposase, partial
B3-1000060	106.136	112.189	60.618	-1.84862	down	0.00173196	0.0053888	hypothetical protein G933_04352
B3-1000061	130.33	154.669	68.853	-2.04933	down	0.00413089	0.0120159	transposase family protein
B3-1000062	2761.62	2823.75	2429.05	-1.20126	down	0.346776	0.535595	_
B3-1000063	2377.81	2432.18	2015.33	-1.25502	down	0.0514069	0.114487	putative transposase
B3-1000064	1684.85	1507.14	1523.68	-1.06689	down	0.000190952	0.000689764	_
B3-1000065	1571.91	1446.05	1422.91	-1.08473	down	0.224173	0.389066	_
B3-1000066	199.48	211.347	158.117	-1.37753	down	0.0545503	0.120712	IS3 family transposase
B3-1000067	51.707	54.819	53.624	-0.990228	down	0.692884	0.843758	MULTISPECIES: hypothetical protein
B3-1000068	74.926	55.036	62.135	-1.06459	down	0.737488	0.879314	MULTISPECIES: DUF4102 domain-containing protein
B3-1000069	5.426	5.546	5.071	-1.11318	down	0.880396	0.978233	putative sodium galactoside symporter
B3-1000070	9.84	17.285	3.688	-2.87804	down	0.0319272	0.0761272	alpha-xylosidase
B3-1000071	650.438	611.402	638.73	-0.982249	down	4.02304e-07	1.95255e-06	_
B3-1000073	24.517	15.751	23.404	-0.782827	down	0.0755508	0.159187	glycosyl hydrolases family 31 family protein
B3-1000074	169.475	166.176	182.553	-0.878639	down	0.0644088	0.138862	MULTISPECIES: AsmA family protein
B3-1000075	995.539	758.707	840.199	-1.06205	down	0.436593	0.629692	Xanthine permease XanP
B3-1000076	399.911	385.715	341.089	-1.20369	down	0.901057	0.991789	MULTISPECIES: sodium/glutamate symport carrier protein
B3-1000077	328.538	256.668	258.368	-1.17951	down	0.176862	0.322275	MULTISPECIES: ATP-dependent DNA helicase RecG
B3-1000078	355.149	337.563	339.531	-1.02871	down	0.668387	0.826616	MULTISPECIES: tRNA (guanosine(18)-2'-O)-methyltransferase TrmH
B3-1000079	943.359	782.549	848.856	-1.02376	down	3.36838e-08	1.78298e-07	MULTISPECIES: bifunctional (p)ppGpp synthetase II/ guanosine-3',5'-bis pyrophosphate 3'-pyrophosphohydrolase
B3-1000080	3126.85	2640.23	2696.41	-1.0968	down	0.570189	0.748695	DNA-directed RNA polymerase subunit omega
B3-1000081	2011.37	2072.17	1719.24	-1.24805	down	0.00282469	0.00845292	MULTISPECIES: guanylate kinase
B3-1000082	14.745	16.578	11.189	-1.48498	down	0.168259	0.311245	NAD-dependent DNA ligase LigB
B3-1000083	9.195	16.152	19.693	-0.364099	down	0.0721774	0.153322	orf, hypothetical protein
B3-1000084	80.619	81.098	71.247	-1.18255	down	0.0177144	0.0448892	DNA-damage-inducible protein
B3-1000085	983.236	885.769	905.722	-1.04513	down	0.148404	0.280283	MULTISPECIES: YicC family protein
B3-1000086	332.859	354.552	342.871	-1.0035	down	0.0042393	0.0122899	ribonuclease PH
B3-1000087	262.213	249.815	282.455	-0.858197	down	0.020643	0.0515132	MULTISPECIES: orotate phosphoribosyltransferase
B3-1000088	450.926	451.458	467.85	-0.947692	down	0.000562885	0.00188888	MULTISPECIES: nucleoid occlusion factor SlmA
B3-1000089	1080.15	1012	1053.96	-0.989166	down	2.58975e-06	1.14566e-05	dUTP diphosphatase
B3-1000090	392.089	325.383	297.029	-1.27231	down	0.0839053	0.173553	flavoprotein affecting synthesis of DNA and pantothenate metabolism
B3-1000091	69.637	91.341	80.538	-0.999104	down	0.918778	1	DNA repair radC domain protein
B3-1000092	6903.6	7276.52	5655.41	-1.32617	down	1.05354e-08	5.92034e-08	_
B3-1000093	3382.37	3105.58	2615.95	-1.31043	down	1.19594e-09	8.33308e-09	_
B3-1000094	268.145	248.553	217.5	-1.2483	down	0.882875	0.979265	MULTISPECIES: DNA repair protein RadC
B3-1000095	10930.2	8805.7	11631	-0.762844	down	6.49129e-25	1.04464e-23	MULTISPECIES: 50S ribosomal protein L28
B3-1000096	4693.04	3905.74	4824.62	-0.833718	down	0.000645204	0.00215677	MULTISPECIES: 50S ribosomal protein L33
B3-1000097	339.364	368.069	294.489	-1.26437	down	0.00648376	0.0180614	formamidopyrimidine/5-formyluracil/ 5-hydroxymethyluracil DNA glycosylase, partial
B3-1000098	341.831	377.106	398.067	-0.852851	down	0.00366769	0.0107649	MULTISPECIES: phosphopantetheine adenylyltransferase
B3-1000099	394.61	361.901	344.727	-1.1339	down	0.512672	0.694519	MULTISPECIES: 3-deoxy-D-manno-octulosonic acid transferase
B3-1000100	908.181	811.849	762.571	-1.17349	down	0.133823	0.257348	MULTISPECIES: lipopolysaccharide core heptosyltransferase RfaQ
B3-1000101	637.058	535.343	501.412	-1.22539	down	1.98405e-05	8.01326e-05	MULTISPECIES: glycosyltransferase family 1 protein
B3-1000102	541.179	476.178	469.727	-1.11493	down	0.0969034	0.195841	MULTISPECIES: lipopolysaccharide core heptose(I) kinase RfaP
B3-1000103	545.47	469.829	445.164	-1.18949	down	0.13336	0.257049	lipopolysaccharide 3-alpha-galactosyltransferase
B3-1000104	321.631	251.894	258.434	-1.15005	down	0.0146297	0.0379089	MULTISPECIES: LPS 1,2-glucosyltransferase
B3-1000105	226.516	191.098	180.885	-1.20709	down	0.0189439	0.0477779	LPS core heptose(II) kinase RfaY
B3-1000106	178.613	155.02	150.052	-1.15279	down	0.773301	0.904911	UDP-galactose--(galactosyl) LPS alpha1,2-galactosyltransferase
B3-1000107	178.296	135.261	158.93	-0.980327	down	0.322154	0.508804	MULTISPECIES: glycosyltransferase family 2 protein
B3-1000108	283.234	265.364	272.977	-1.00696	down	0.00519455	0.0147871	O-antigen Polymerase
B3-1000109	358.165	330.622	281	-1.29348	down	0.172892	0.317672	MULTISPECIES: lipopolysaccharide heptosyltransferase RfaC
B3-1000110	1052.9	1067.82	906.663	-1.22591	down	0.0720524	0.153244	MULTISPECIES: ADP-heptose--LPS heptosyltransferase 2
B3-1000111	1861.39	1917.99	1697.05	-1.15512	down	0.0357017	0.0838578	MULTISPECIES: ADP-L-glycero-D-mannoheptose-6-epimerase
B3-1000112	951.811	842.277	853.033	-1.07258	down	0.0910553	0.185902	MULTISPECIES: glycine C-acetyltransferase
B3-1000113	222.688	166.67	141.438	-1.46091	down	0.0112368	0.0298919	MULTISPECIES: glycosyltransferase
B3-1000114	2908.84	2658.41	2227.99	-1.32122	down	1.03661e-10	8.70488e-10	_
B3-1000115	1137.1	1365.99	880.739	-1.50692	down	5.44725e-10	4.27071e-09	_
B3-1000116	10.075	4.72	4.316	-1.77687	down	1	1	putative glycosyl transferase YibD
B3-1000117	254.523	207.27	189.526	-1.28484	down	0.179827	0.326099	MULTISPECIES: divergent polysaccharide deacetylase family protein
B3-1000118	282.428	250.348	245.819	-1.11593	down	0.155827	0.291154	MULTISPECIES: murein hydrolase activator EnvC
B3-1000119	459.28	472.083	466.328	-0.997995	down	5.62066e-06	2.40859e-05	MULTISPECIES: 2,3-bisphosphoglycerate-independent phosphoglycerate mutase
B3-1000121	1803.7	1535.85	1645.23	-1.02136	down	0.306892	0.488584	Hypothetical protein yibN
B3-1000122	2601.61	2471.79	2153.93	-1.23598	down	0.506042	0.690816	MULTISPECIES: glutaredoxin
B3-1000123	2382.84	2185.57	2177.89	-1.06876	down	0.497536	0.686295	MULTISPECIES: protein-export protein SecB
B3-1000124	988.149	936.894	973.02	-0.984348	down	5.06894e-08	2.64807e-07	MULTISPECIES: glycerol-3-phosphate dehydrogenase (NAD(P)(+))
B3-1000125	627.343	709.2	578.159	-1.20897	down	0.0443795	0.100868	MULTISPECIES: serine acetyltransferase
B3-1000126	223.279	210.596	191.283	-1.18156	down	0.333947	0.521121	MULTISPECIES: tRNA (uridine(34)/cytosine(34)/5-carboxymethylaminomethyluridine(34)-2'-O)-methyltransferase TrmL
B3-1000127	99.597	98.9	120.578	-0.719141	down	0.000506519	0.00172084	MULTISPECIES: alpha-hydroxy-acid oxidizing enzyme
B3-1000128	86.845	119.05	107.292	-0.940353	down	0.31781	0.502732	MULTISPECIES: dual role activator/repressor for lldPRD operon
B3-1000129	205.026	195.706	153.23	-1.38693	down	0.680813	0.836216	L-lactate permease
B3-1000130	19.328	20.989	16.433	-1.29469	down	0.932716	1	adhesin
B3-1000132	162.41	153.996	172.663	-0.87381	down	0.282058	0.458742	MULTISPECIES: YibL family ribosome-associated protein
B3-1000133	74.412	107.745	28.977	-2.65212	down	1.65252e-06	7.47589e-06	MULTISPECIES: hypothetical protein
B3-1000134	183.614	194.665	139.709	-1.43701	down	0.0143899	0.0373434	hypothetical protein LI75_21835
B3-1000135	379.567	460.451	298.694	-1.49175	down	5.35556e-07	2.55866e-06	MULTISPECIES: mannitol-1-phosphate 5-dehydrogenase
B3-1000136	423.061	541.704	357.667	-1.43156	down	0.000883502	0.00290845	PTS mannitol transporter subunit IICBA
B3-1000137	45.005	67.831	30.174	-1.90278	down	0.00182403	0.00564027	conserved hypothetical protein
B3-1000138	1769.88	1805.37	1339.53	-1.41632	down	1.40744e-06	6.42307e-06	_
B3-1000139	1003.44	1086.38	878.959	-1.24951	down	0.00300655	0.00897134	_
B3-1000140	105.763	93.46	80.311	-1.31069	down	0.0676251	0.145134	transposase
B3-1000141	208.557	185.434	186.99	-1.07519	down	0.343762	0.532601	_
B3-1000142	9.153	6.289	7.319	-1.07693	down	1	1	MULTISPECIES: HlyD family secretion protein
B3-1000144	33.603	36.246	38.446	-0.861372	down	0.0538249	0.119412	rhsB protein in rhs element
B3-1000145	48.039	36.971	39.685	-1.099	down	0.225887	0.391518	rhsB element core protein RshB
B3-1000146	424.546	446.933	334.731	-1.38046	down	0.351821	0.540097	MULTISPECIES: glutathione S-transferase
B3-1000147	240.848	210.832	198.465	-1.18641	down	0.252956	0.424014	MULTISPECIES: L-selenocysteinyl-tRNA(Sec) synthase
B3-1000148	268.72	226.877	212.401	-1.22237	down	0.258756	0.431786	selenocysteinyl-tRNA-specific translation elongation factor SelB
B3-1000149	2837.43	2598.55	2142.66	-1.34313	down	7.6295e-11	6.46952e-10	insertion element IS1 1/5/6 protein insB
B3-1000150	6900.48	7256.09	5647.4	-1.32581	down	1.00444e-08	5.73743e-08	_
B3-1000151	17.954	23.129	15.862	-1.37286	down	0.349115	0.537371	permease
B3-1000152	9.575	9.786	8.203	-1.23873	down	1	1	MULTISPECIES: AraC family transcriptional regulator
B3-1000153	17.349	22.948	20.983	-0.941386	down	0.746534	0.886563	L-ribulose-5-phosphate 4-epimerase
B3-1000154	38.763	33.372	28.72	-1.32858	down	0.177732	0.323157	xylulose 5-phosphate 3-epimerase, partial
B3-1000155	20.815	12.188	31.206	-0.0807687	down	0.0729514	0.154398	MULTISPECIES: hypothetical protein
B3-1000156	10.575	18.165	16.106	-0.835383	down	0.843898	0.954249	MULTISPECIES: IS91 family transposase
B3-1000158	1.071	5.019	5.507	-0.145125	down	1	1	3-keto-L-gulonate-6-phosphate decarboxylase UlaD
B3-1000159	1.898	0.889	1.626	-0.776647	down	0.237885	0.405817	MULTISPECIES: carbohydrate kinase
B3-1000160	0.72	0	3.083	2.0952	up	0.0703125	0.15022	MULTISPECIES: TRAP transporter substrate-binding protein DctP
B3-1000161	0	1.647	2.008	0.285604	up	0.145996	0.276462	2,3-diketo-L-gulonate transporter large permease YiaN
B3-1000163	1.518	1.422	3.901	0.407786	up	0.453125	0.646166	MULTISPECIES: YhcH/YjgK/YiaL family protein
B3-1000164	14.22	12.657	16.446	-0.708567	down	0.660884	0.82015	MULTISPECIES: 2,3-diketo-L-gulonate reductase
B3-1000165	230.909	244.559	204.987	-1.21381	down	0.199217	0.354633	MULTISPECIES: IclR family transcriptional regulator
B3-1000166	91.41	65.987	87.297	-0.850389	down	1	1	electron transporter HydN
B3-1000167	757.877	732.879	773.012	-0.94748	down	2.44747e-09	1.57255e-08	MULTISPECIES: valine--pyruvate transaminase
B3-1000168	15.388	20.97	16.479	-1.14155	down	0.7821	0.911719	alpha-amylase
B3-1000169	609.889	600.444	443.905	-1.44708	down	0.0271216	0.0659085	protein bax
B3-1000170	48.443	44.252	45.651	-1.02181	down	0.210858	0.371162	xylose operon transcription regulator XylR
B3-1000171	8.413	11.26	8.752	-1.16835	down	1	1	sugar ABC transporter permease
B3-1000172	0	2.164	0	-10.0808	down	1	1	MULTISPECIES: D-xylose ABC transporter ATP-binding protein
B3-1000173	0	1.404	0	-9.45738	down	1	1	D-xylose transport ATP-binding protein XylG
B3-1000175	40.968	41.873	35.098	-1.23891	down	0.327962	0.515496	xylose isomerase
B3-1000176	59.069	60.374	37.222	-1.68204	down	0.00257057	0.00775049	xylulokinase
B3-1000177	4.013	11.279	6.876	-1.1529	down	1	1	orf, hypothetical protein
B3-1000178	1975.74	2025.01	1652.66	-1.27548	down	0.740061	0.881696	_
B3-1000179	1311.92	1309.14	1223.67	-1.09893	down	0.00358733	0.0105588	_
B3-1000181	20.681	40.757	27.493	-1.16001	down	0.439129	0.632647	acyltransferase
B3-1000182	35.515	13.31	6.085	-3.00388	down	0.00592461	0.0167115	MULTISPECIES: membrane protein
B3-1000183	1139.44	950.793	1027.53	-1.02448	down	0.0149113	0.0386	MULTISPECIES: glycine--tRNA ligase subunit alpha
B3-1000184	1593.88	1337.39	1696.48	-0.788983	down	3.07915e-37	6.78196e-36	MULTISPECIES: glycine--tRNA ligase subunit beta
B3-1000185	4035.02	2921.25	3411.09	-1.02808	down	0.0283293	0.0682687	MULTISPECIES: cold-shock protein
B3-1000186	746.911	1278.37	547.868	-1.88622	down	1.8035e-30	3.36007e-29	MULTISPECIES: transcriptional regulator
B3-1000187	1420.6	1512.54	1224.72	-1.25999	down	0.000367316	0.00127203	MULTISPECIES: DUF3053 domain-containing protein
B3-1000188	274.648	284.622	249.645	-1.16366	down	0.93965	1	putative dehydrogenase
B3-1000189	146.364	166.37	145.674	-1.10218	down	0.0639336	0.138009	MULTISPECIES: OmpA family lipoprotein
B3-1000190	1337.34	1461.79	1303.95	-1.10208	down	0.547829	0.727386	_
B3-1000191	825.164	913.665	676.792	-1.36133	down	9.49888e-06	3.95952e-05	_
B3-1000192	87.853	77.348	83.537	-0.983718	down	0.257229	0.429668	trimethylamine-N-oxide reductase 2
B3-1000193	78.922	108.65	85.55	-1.13259	down	0.897946	0.989931	MULTISPECIES: N-acetyltransferase
B3-1000194	188.909	171.09	127.312	-1.49961	down	0.0950181	0.19263	DNA-3-methyladenine glycosylase 1
B3-1000195	231.685	303.703	141.028	-1.92459	down	1.65779e-13	1.63514e-12	MULTISPECIES: autotransporter outer membrane beta-barrel domain-containing protein
B3-1000196	25.263	28.623	17.113	-1.6547	down	0.00175656	0.00545762	transporter
B3-1000197	165.82	156.931	211.108	-0.612436	down	1.68643e-08	9.07459e-08	MULTISPECIES: phosphoethanolamine transferase EptB
B3-1000199	1963.48	1952.16	2004.15	-0.966259	down	8.38981e-77	3.16016e-75	MULTISPECIES: periplasmic dipeptide transporter
B3-1000200	20.15	4.72	30.21	0.280599	up	0.00407732	0.0118733	hypothetical protein C6986_34650, partial
B3-1000201	368.808	303.591	442.73	-0.602888	down	4.83471e-40	1.10223e-38	dipeptide ABC transporter permease DppB
B3-1000202	278.456	229.197	391.522	-0.374748	down	1.28534e-52	3.71179e-51	MULTISPECIES: peptide ABC transporter permease
B3-1000203	293.792	227.238	361.767	-0.526303	down	5.37796e-33	1.08773e-31	MULTISPECIES: dipeptide ABC transporter ATP-binding protein
B3-1000204	221.217	158.259	277.311	-0.452501	down	8.51851e-34	1.77828e-32	MULTISPECIES: ABC transporter ATP-binding protein
B3-1000205	80.118	60.498	68.124	-1.0455	down	1	1	HAAAP family serine/threonine permease
B3-1000206	52.615	67.781	45.075	-1.41735	down	1	1	_
B3-1000207	217.035	295.77	287.352	-0.835587	down	0.0773622	0.162208	_
B3-1000208	519.57	523.759	529.629	-0.978137	down	0.0901971	0.184584	_
B3-1000209	39.461	55.457	28.172	-1.75235	down	0.701108	0.849303	_
B3-1000210	572.184	671.644	574.704	-1.11389	down	0.485606	0.677268	_
B3-1000211	52.615	123.237	129.59	-0.440401	down	0.18181	0.328827	hypothetical protein HMPREF9540_00451, partial
B3-1000212	10.57	14.656	14.488	-0.799968	down	0.174532	0.319894	MULTISPECIES: cellulose biosynthesis protein BcsG
B3-1000213	0	3.466	6.339	0.870606	up	1	1	cellulose biosynthesis protein BcsF, partial
B3-1000214	18.394	13.698	16.97	-0.919147	down	0.620842	0.790835	cellulose biosynthesis protein BcsE
B3-1000215	3282.78	3031.64	2541.9	-1.31274	down	3.91384e-10	3.13451e-09	_
B3-1000216	2582.62	2661.93	2215.19	-1.24339	down	0.00162189	0.00507561	_
B3-1000217	7.516	14.084	9.659	-1.16092	down	1	1	MULTISPECIES: hypothetical protein
B3-1000218	18.866	27.397	21.011	-1.13864	down	0.258862	0.431824	MULTISPECIES: cellulose biosynthesis protein BcsQ
B3-1000219	4.305	20.166	14.752	-0.730085	down	0.607239	0.778472	UDP-forming cellulose synthase catalytic subunit
B3-1000220	1.57	2.648	1.883	-1.16268	down	1	1	UDP-forming cellulose synthase catalytic subunit
B3-1000221	7.175	7.891	5.879	-1.35735	down	0.606296	0.778472	cellulose biosynthesis cyclic di-GMP-binding regulatory protein BcsB
B3-1000222	21.174	9.619	10.444	-1.55975	down	0.837556	0.949535	MULTISPECIES: cellulase
B3-1000223	24.582	31.112	24.015	-1.21352	down	1	1	cellulose biosynthesis protein BcsC
B3-1000224	49.952	60.498	35.488	-1.63794	down	0.014017	0.0364667	cellulose synthase operon protein C
B3-1000225	139.082	141.194	126.617	-1.14636	down	0.919772	1	conserved hypothetical protein
B3-1000226	2297.02	2727.08	2044.92	-1.29682	down	0.886565	0.981339	MULTISPECIES: C4-dicarboxylate ABC transporter
B3-1000227	416.594	475.662	451.606	-0.98239	down	8.51585e-06	3.56691e-05	MULTISPECIES: insulinase family protein
B3-1000228	46.232	44.628	45.008	-1.01343	down	0.437273	0.630324	ketodeoxygluconokinase
B3-1000229	5.584	1.046	2.87	-1.20739	down	0.237885	0.405817	MULTISPECIES: cyclic-guanylate-specific phosphodiesterase
B3-1000230	64.103	70.391	38.678	-1.7979	down	7.17629e-08	3.72651e-07	MULTISPECIES: AsmA family protein
B3-1000231	544.401	496.471	542.738	-0.939462	down	1.19311e-20	1.65824e-19	MULTISPECIES: MFS transporter
B3-1000232	185.63	253.329	123.022	-1.83515	down	8.40347e-06	3.52268e-05	inner membrane protein YhjD
B3-1000233	15.346	20.54	21.285	-0.753529	down	0.191496	0.343127	putative transcriptional regulator LYSR-type
B3-1000234	26.732	29.815	21.81	-1.37438	down	0.176611	0.32226	DNA-binding response regulator
B3-1000235	652.042	614.907	640.103	-0.98498	down	3.57877e-07	1.75164e-06	_
B3-1000236	1642.61	1461.88	1622.69	-0.935964	down	6.00255e-31	1.15134e-29	MULTISPECIES: glutamine--fructose-6-phosphate transaminase (isomerizing)
B3-1000237	1195.75	1130.98	1097.18	-1.0845	down	4.66559e-06	2.01426e-05	MULTISPECIES: bifunctional N-acetylglucosamine-1-phosphate uridyltransferase/glucosamine-1-phosphate acetyltransferase
B3-1000238	5379.66	5463.29	7581.75	-0.516155	down	6.23721e-245	6.23481e-243	MULTISPECIES: ATP synthase epsilon chain
B3-1000239	4880.15	4492.36	6302.9	-0.572421	down	0	0	MULTISPECIES: ATP synthase subunit beta
B3-1000240	5245.02	4595.21	5701.26	-0.787411	down	1.63936e-117	8.52139e-116	ATP synthase F1, gamma subunit, partial
B3-1000241	8333.79	7392.81	9236.18	-0.767839	down	0	0	MULTISPECIES: ATP synthase subunit alpha
B3-1000242	7947.62	6955.16	8835.93	-0.754127	down	6.33293e-168	4.50939e-166	ATP synthase subunit delta
B3-1000243	11654.3	9148.61	11199.9	-0.893294	down	1.36941e-69	4.71405e-68	F0F1 ATP synthase subunit B
B3-1000244	7535.07	6857.24	7781.32	-0.88721	down	3.26225e-24	5.13854e-23	F0F1 ATP synthase subunit C
B3-1000245	5669.32	4983.77	4910.59	-1.11731	down	2.83763e-06	1.24788e-05	MULTISPECIES: ATP synthase subunit A
B3-1000246	2788.78	2665.31	2339.59	-1.22108	down	0.00211747	0.00649358	membrane-bound ATP synthase
B3-1000247	198.064	158.905	238.918	-0.579279	down	0.00704698	0.0194325	16S rRNA methyltransferase GidB, partial
B3-1000248	561.849	424.641	654.229	-0.592507	down	5.56805e-22	8.10721e-21	MULTISPECIES: tRNA uridine-5-carboxymethylaminomethyl(34) synthesis enzyme MnmG
B3-1000249	547.121	419.673	342.63	-1.49655	down	7.24637e-07	3.42424e-06	MULTISPECIES: FMN-binding protein MioC
B3-1000250	37.14	44.945	25.189	-1.70425	down	0.363354	0.551463	MULTISPECIES: transcriptional regulator AsnC
B3-1000251	1067.95	1219.71	1664.98	-0.458373	down	8.56097e-148	5.42682e-146	MULTISPECIES: asparagine synthetase A
B3-1000252	78.27	76.998	51.128	-1.60254	down	0.0501442	0.112107	MULTISPECIES: protein viaA
B3-1000253	152.308	193.821	122.352	-1.50026	down	0.00178935	0.00554625	MULTISPECIES: ATPase RavA
B3-1000254	649.904	610.901	638.272	-0.9821	down	3.71143e-07	1.80976e-06	_
B3-1000255	8.677	6.968	13.806	-0.180382	down	0.132498	0.255842	MULTISPECIES: fimbrial protein
B3-1000257	7.601	11.606	9.647	-0.993331	down	0.603046	0.778018	fimbrial biogenesis outer membrane usher protein
B3-1000259	3073.18	3074.9	1572.42	-1.96714	down	5.99409e-141	3.7092e-139	phosphate ABC transporter substrate-binding protein PstS
B3-1000260	606.713	607.945	347.358	-1.80605	down	3.56596e-16	4.04714e-15	MULTISPECIES: phosphate ABC transporter permease
B3-1000261	488.678	416.766	268.4	-1.75423	down	2.76096e-06	1.21726e-05	MULTISPECIES: phosphate ABC transporter permease PstA
B3-1000262	624.034	576.063	444.197	-1.43388	down	1.28758e-06	5.902e-06	MULTISPECIES: phosphate ABC transporter ATP-binding protein
B3-1000263	654.531	610.483	573.307	-1.14177	down	0.871707	0.971929	phosphate transport system regulator PhoU
B3-1000264	3.394	6.361	5.089	-0.938489	down	0.845019	0.954249	transcriptional antiterminator BglG
B3-1000265	3.131	3.3	8.382	0.382147	up	0.000729905	0.00242431	PTS beta-glucoside transporter subunit IIABC
B3-1000266	15.489	0	7.583	-1.03021	down	0.774414	0.905603	MULTISPECIES: glycoside hydrolase family 1 protein
B3-1000267	1819.23	1940.42	1507.82	-1.31813	down	4.13345e-16	4.66067e-15	_
B3-1000268	29.512	43.36	35.626	-1.03239	down	0.89302	0.986641	6-phospho-beta-glucosidase, partial
B3-1000269	3382.37	3103.82	2614.34	-1.31092	down	1.09393e-09	7.89337e-09	_
B3-1000270	6953.44	7334.9	5690.1	-1.32831	down	5.71758e-09	3.57199e-08	_
B3-1000271	92.648	96.447	67.612	-1.48373	down	0.0821931	0.170623	FadR family transcriptional regulator
B3-1000272	319.634	698.756	3113.54	1.61227	up	2.59287e-119	1.37528e-117	_
B3-1000273	107.39	137.058	86.206	-1.50365	down	0.37993	0.569786	MULTISPECIES: transcriptional regulator
B3-1000274	869.538	1105.21	746.726	-1.40302	down	7.05377e-05	0.000269006	MULTISPECIES: DUF413 domain-containing protein
B3-1000275	34.439	30.249	31.347	-1.04512	down	0.694004	0.844634	ATP-dependent protease
B3-1000276	1433.06	1339.3	1339.03	-1.04993	down	0.998962	1	_
B3-1000277	1682.35	1504.8	1519.94	-1.06825	down	0.000247081	0.000879074	_
B3-1000278	6950.32	7282.36	5671.42	-1.32742	down	9.32582e-09	5.39217e-08	_
B3-1000279	3380.49	3105.58	2615.95	-1.31001	down	1.18664e-09	8.27938e-09	_
B3-1000280	10.868	8	7.315	-1.36677	down	0.451381	0.645824	ATP-dependent protease
B3-1000282	538.222	420.623	510.971	-0.908054	down	3.85392e-09	2.44599e-08	MULTISPECIES: acetolactate synthase 2 catalytic subunit
B3-1000283	352.458	289.888	295.035	-1.12246	down	0.449836	0.644856	ACT domain, partial
B3-1000284	922.623	883.731	984.085	-0.876224	down	1.04316e-30	1.96462e-29	MULTISPECIES: branched-chain-amino-acid transaminase
B3-1000285	762.102	582.072	724.887	-0.89089	down	1.48263e-35	3.17148e-34	MULTISPECIES: dihydroxy-acid dehydratase
B3-1000286	456.062	397.566	559.278	-0.61004	down	5.2752e-59	1.63217e-57	dihydroxy-acid dehydratase
B3-1000287	187.506	220.339	178.333	-1.19344	down	0.926241	1	HTH-type transcriptional regulator IlvY
B3-1000288	1282.48	1009.95	1080.15	-1.08565	down	1.4655e-18	1.83558e-17	MULTISPECIES: ketol-acid reductoisomerase
B3-1000289	292.179	235.987	224.415	-1.23481	down	0.0326288	0.0776577	MULTISPECIES: peptidyl-prolyl cis-trans isomerase
B3-1000290	39.81	37.298	32.31	-1.25485	down	0.328432	0.515767	MULTISPECIES: growth inhibitor PemK
B3-1000291	1988.3	2047.7	1666.49	-1.27611	down	0.701419	0.849446	_
B3-1000292	2765.5	2825.57	2437.37	-1.1978	down	0.354645	0.543468	_
B3-1000293	179.858	135.598	155.287	-1.02249	down	0.880773	0.97826	MULTISPECIES: ATP-dependent DNA helicase Rep
B3-1000294	752.389	700.437	689.645	-1.07493	down	0.00576103	0.0162837	MULTISPECIES: guanosine-5'-triphosphate,3'-diphosphate pyrophosphatase
B3-1000295	1782.48	1707.33	1664.99	-1.06763	down	8.60331e-06	3.59945e-05	ATP-dependent RNA helicase
B3-1000296	1825.25	1673.79	1416.17	-1.30496	down	1.95162e-09	1.2649e-08	Thioredoxin
B3-1000297	4757.3	4497.81	4538.23	-1.02812	down	1.70547e-10	1.40048e-09	transcription termination factor Rho
B3-1000298	350.284	282.602	288.973	-1.13101	down	0.0396843	0.0918019	MULTISPECIES: hypothetical protein
B3-1000299	617.65	553.965	636.07	-0.881239	down	0.0678133	0.145418	UDP-GlcNAc:undecaprenylphosphate GlcNAc-1-phosphate transferase
B3-1000300	558.63	463.587	588.521	-0.796534	down	0.000232576	0.00083317	ECA polysaccharide chain length modulation protein
B3-1000301	585.948	506.025	582.685	-0.906147	down	0.0219678	0.0544532	UDP-N-acetylglucosamine 2-epimerase, partial
B3-1000302	652.372	545.874	626.337	-0.935911	down	3.51665e-05	0.000138587	MULTISPECIES: UDP-N-acetyl-D-mannosamine dehydrogenase
B3-1000303	482.178	401.283	471.766	-0.905092	down	0.00145096	0.0045793	MULTISPECIES: dTDP-glucose 4,6-dehydratase
B3-1000304	387.362	349.34	387.046	-0.928573	down	0.00823756	0.0223015	MULTISPECIES: glucose-1-phosphate thymidylyltransferase
B3-1000305	332.525	254.362	345.273	-0.765342	down	3.61093e-07	1.76406e-06	MULTISPECIES: dTDP-4-amino-4,6-dideoxy-D-galactose acyltransferase
B3-1000306	368.651	331.858	401.907	-0.801539	down	1.27755e-08	6.98285e-08	dTDP-4-amino-4,6-dideoxygalactose transaminase
B3-1000307	197.589	187.782	194.568	-0.985966	down	0.000780088	0.00258603	MULTISPECIES: lipid III flippase WzxE
B3-1000308	220.324	186.705	242.841	-0.745115	down	3.50626e-06	1.53027e-05	MULTISPECIES: TDP-N-acetylfucosamine:lipid II N-acetylfucosaminyltransferase
B3-1000309	109.721	108.7	113.337	-0.94648	down	0.000855444	0.00282145	MULTISPECIES: O-antigen assembly polymerase
B3-1000310	90.105	65.56	114.147	-0.447545	down	3.2602e-06	1.42647e-05	MULTISPECIES: UDP-N-acetyl-D-mannosaminuronic acid transferase
B3-1000311	88.147	89.787	105.37	-0.755867	down	0.000160451	0.000586927	MULTISPECIES: transporter
B3-1000312	27.584	26.382	23.631	-1.1913	down	0.775739	0.906744	MULTISPECIES: anaerobic sulfatase maturase
B3-1000314	12.798	5.995	10.964	-0.777312	down	1	1	_
B3-1000315	802.868	755.547	684.765	-1.1864	down	0.338014	0.525575	protoheme IX biogenesis protein HemY
B3-1000316	693.551	732.03	677.772	-1.07268	down	0.228177	0.39456	MULTISPECIES: uroporphyrinogen-III C-methyltransferase
B3-1000317	539.673	493.049	464.8	-1.15177	down	0.157038	0.292575	MULTISPECIES: uroporphyrinogen-III synthase
B3-1000318	775.898	741.073	678.922	-1.15987	down	0.00697317	0.0192391	MULTISPECIES: hydroxymethylbilane synthase
B3-1000319	973.962	1034.36	908.334	-1.1447	down	0.0256736	0.0626532	class I adenylate cyclase
B3-1000320	205.787	151.34	178.193	-1.00299	down	0.743843	0.884389	MULTISPECIES: iron donor protein CyaY
B3-1000321	609.324	587.19	611.493	-0.968427	down	0.0459652	0.104017	putative lipoprotein
B3-1000322	604.782	519.205	658.485	-0.771401	down	5.06989e-18	6.2154e-17	diaminopimelate epimerase
B3-1000323	548.775	534.829	528.579	-1.03564	down	0.000417087	0.00143198	MULTISPECIES: DUF484 domain-containing protein
B3-1000324	315.16	304.92	297.81	-1.05806	down	0.0963838	0.195019	MULTISPECIES: tyrosine recombinase XerC
B3-1000325	290.261	265.45	281.765	-0.979837	down	0.00100041	0.00324197	MULTISPECIES: flavin mononucleotide phosphatase YigB
B3-1000326	287.387	250.044	258.555	-1.0556	down	0.930999	1	DNA helicase II
B3-1000327	133.722	169.503	94.343	-1.68438	down	0.000163624	0.000596854	MULTISPECIES: acetolactate synthase
B3-1000328	8.221	4.621	1.409	-3.1863	down	1	1	hypothetical protein
B3-1000329	649.904	611.402	639.188	-0.980604	down	3.73871e-07	1.82135e-06	_
B3-1000331	12.461	0	16.013	0.361772	up	1	1	hypothetical protein
B3-1000333	773.784	739.658	783.193	-0.950392	down	0.00138399	0.0043839	Magnesium and cobalt transport protein corA
B3-1000336	1208.26	1105.62	914.375	-1.33945	down	0.000149012	0.000547009	_
B3-1000337	6869.33	7218.14	5618.05	-1.32627	down	1.24852e-08	6.85303e-08	_
B3-1000338	7.103	0	2.028	-1.80735	down	0.625	0.790835	Hypothetical membrane protein
B3-1000339	85.588	86.932	78.12	-1.14298	down	0.638517	0.800625	MULTISPECIES: EamA family transporter RarD
B3-1000340	150.255	237.469	180.733	-1.10116	down	0.605283	0.778472	MULTISPECIES: thioesterase family protein
B3-1000341	318.409	322.797	314.747	-1.02659	down	0.823072	0.939466	MULTISPECIES: phospholipase A
B3-1000342	275.84	249.012	236.311	-1.15122	down	0.488496	0.678931	ATP-dependent DNA helicase
B3-1000343	628.694	611.64	676.451	-0.874669	down	8.98831e-06	3.75271e-05	MULTISPECIES: threonine export protein RhtC
B3-1000344	86.929	62.155	71.532	-1.05944	down	0.951307	1	MULTISPECIES: homoserine/homoserine lactone efflux protein
B3-1000345	322.168	344.125	286.708	-1.21657	down	0.619046	0.789596	MULTISPECIES: lysophospholipase L2
B3-1000346	203.069	228.474	193.721	-1.15552	down	0.530987	0.711987	MULTISPECIES: sugar/pyridoxal phosphate phosphatase YigL
B3-1000347	529.566	546.435	503.711	-1.09501	down	0.887301	0.981519	putative membrane protein
B3-1000348	60.308	101.845	102.056	-0.667984	down	0.00274904	0.00824162	HTH-type transcriptional regulator MetR
B3-1000349	148.528	233.595	151.724	-1.33258	down	0.0829131	0.171843	MULTISPECIES: 5-methyltetrahydropteroyltriglutamate--homocysteine methyltransferase
B3-1000350	9.106	17.064	15.603	-0.746016	down	1	1	hypothetical protein Sd1012_0038
B3-1000351	8.662	5.41	2.474	-2.50695	down	0.453125	0.646166	MULTISPECIES: hypothetical protein
B3-1000352	8.308	19.459	7.117	-1.96373	down	0.34375	0.532601	hypothetical protein CBL17_16715, partial
B3-1000353	2773.27	2836.48	2435.7	-1.2036	down	0.319193	0.504613	_
B3-1000354	1956.01	2004.01	1631.91	-1.27894	down	0.744167	0.88456	IS3-like element IS2 family transposase
B3-1000355	229.733	228.416	174.721	-1.39075	down	0.356457	0.545763	Uncharacterised protein
B3-1000357	236.766	245.066	210.564	-1.19426	down	0.572083	0.750552	MULTISPECIES: dienelactone hydrolase family protein
B3-1000358	565.76	550.699	423.363	-1.39896	down	0.00775108	0.0211054	putative dienelactone hydrolase-like enzyme
B3-1000359	1330.18	1684.66	1099.63	-1.45506	down	6.5872e-07	3.12411e-06	MULTISPECIES: uridine phosphorylase
B3-1000360	76.911	61.697	60.722	-1.19069	down	0.639688	0.801808	rmuC family protein
B3-1000361	759.154	726.22	704.294	-1.07657	down	0.347034	0.535595	MULTISPECIES: ubiquinone/menaquinone biosynthesis C-methyltransferase UbiE
B3-1000362	868.532	788.475	797.289	-1.0554	down	0.041083	0.0945327	MULTISPECIES: ubiquinone biosynthesis protein UbiJ
B3-1000363	406.874	410.401	373.042	-1.13148	down	0.206321	0.365403	MULTISPECIES: ubiquinone biosynthesis protein UbiB
B3-1000364	2638.62	2208.41	2010.34	-1.26966	down	2.6989e-07	1.33354e-06	MULTISPECIES: twin-arginine translocase subunit TatA
B3-1000365	1928.54	1737.22	1812.56	-1.01608	down	6.87361e-06	2.92143e-05	Sec-independent protein translocase subunit TatB
B3-1000366	1146.35	1072.31	1201.36	-0.885021	down	5.93974e-15	6.31385e-14	Sec-independent protein translocase protein
B3-1000367	348.345	359.513	318.632	-1.15156	down	0.801929	0.922733	3'-5' ssDNA/RNA exonuclease TatD
B3-1000368	175.781	132.76	161.347	-0.935287	down	0.000464802	0.00158741	transcriptional activator RfaH
B3-1000369	1059.27	1141.21	1017.85	-1.11229	down	0.00215731	0.00658856	Chain A, Crystal Structure Of C-terminally Tagged Apo-ubid From E. Coli
B3-1000370	901.532	884.465	817.415	-1.12759	down	0.489947	0.680584	NAD(P)H-flavin reductase
B3-1000371	81.78	104.426	90.966	-1.03348	down	9.06061e-06	3.77986e-05	acetyl-CoA C-acyltransferase FadA
B3-1000372	123.29	128.441	105.097	-1.26015	down	0.731689	0.875736	multifunctional fatty acid oxidation complex subunit alpha
B3-1000373	1118.77	1161.1	1100.98	-1.05016	down	2.22615e-05	8.94246e-05	MULTISPECIES: Xaa-Pro dipeptidase
B3-1000374	378.825	414.438	422.494	-0.908865	down	4.76976e-05	0.000185162	elongation factor
B3-1000375	219.155	244.285	219.6	-1.0775	down	0.175579	0.321358	MULTISPECIES: trk system potassium uptake protein trkH
B3-1000376	300.511	229.14	229.584	-1.20601	down	0.116724	0.230697	MULTISPECIES: menaquinone-dependent protoporphyrinogen IX dehydrogenase
B3-1000377	319.634	698.756	3113.54	1.61227	up	2.59287e-119	1.37528e-117	_
B3-1000378	80.716	71.842	59.929	-1.348	down	0.275154	0.449906	MULTISPECIES: molybdopterin-guanine dinucleotide biosynthesis protein B
B3-1000379	145.512	167.526	121.491	-1.36547	down	0.533331	0.714049	molybdopterin-guanine dinucleotide biosynthesis protein A
B3-1000380	1499.52	1587.3	1262.1	-1.2903	down	0.000668278	0.00222816	MULTISPECIES: hypothetical protein
B3-1000381	474.971	460.511	415.538	-1.17073	down	0.361359	0.549473	MULTISPECIES: serine/threonine protein kinase
B3-1000382	369.309	404.384	319.298	-1.27685	down	0.00163023	0.00509864	thiol:disulfide interchange protein DsbA
B3-1000383	3155	2922.49	2440.48	-1.31631	down	4.81088e-10	3.8237e-09	_
B3-1000384	1373.87	1278.43	1168.98	-1.18199	down	0.904539	0.993947	_
B3-1000385	33.256	36.739	36.57	-0.936554	down	0.63327	0.796067	DUF945 family protein
B3-1000386	39.936	57.907	48.876	-1.00131	down	0.574572	0.753248	acyltransferase
B3-1000387	3.243	0	2.779	-0.222615	down	0.625	0.790835	hypothetical protein HMPREF0358_1996
B3-1000388	2.923	0	7.512	1.36114	up	0.625	0.790835	MULTISPECIES: hypothetical protein
B3-1000389	540.56	511.707	505.673	-1.05722	down	0.133758	0.257319	MULTISPECIES: DNA polymerase I
B3-1000390	737.663	706.726	691.072	-1.06355	down	0.290193	0.468599	YihA family ribosome biogenesis GTP-binding protein
B3-1000391	700.549	597.629	554.818	-1.2264	down	0.766022	0.899838	Der GTPase-activating protein YihI
B3-1000392	845.74	872.779	825.519	-1.05779	down	0.146692	0.277376	O2-independent coproporphyrinogen III oxidase
B3-1000393	332.752	353.725	394.709	-0.798419	down	0.298647	0.479126	hypothetical protein
B3-1000394	1309.27	1162.02	1375.53	-0.845277	down	7.70278e-21	1.08214e-19	nitrogen regulation protein NR
B3-1000395	1210.21	1363.29	1399.57	-0.878743	down	7.19526e-19	9.21206e-18	MULTISPECIES: two-component system sensor histidine kinase NtrB
B3-1000396	10348.7	13010.9	11948.4	-0.967198	down	1.63008e-90	7.12028e-89	MULTISPECIES: glutamine synthetase
B3-1000397	5755.98	4573.73	6144.15	-0.749514	down	1.31334e-221	1.19767e-219	Chain A, Crystal Structure Of Escherichia Coli Gtpase Bipa/typa Complexed With Ppgpp
B3-1000398	651.507	611.903	640.103	-0.980945	down	2.64071e-07	1.30603e-06	_
B3-1000399	143.14	165.316	118	-1.38626	down	0.444129	0.638435	MULTISPECIES: DeoR/GlpR transcriptional regulator
B3-1000400	652.042	611.402	639.188	-0.983047	down	4.38555e-07	2.11075e-06	_
B3-1000401	32.861	29.209	25.986	-1.2561	down	0.557071	0.735478	PfkB family kinase
B3-1000402	3.232	6.057	6.923	-0.42402	down	1	1	MULTISPECIES: sulfolactaldehyde 3-reductase
B3-1000403	10.399	11.991	10.279	-1.123	down	0.188216	0.338295	MULTISPECIES: aldolase
B3-1000404	21.077	19.089	10.834	-1.89021	down	0.778876	0.908776	MULTISPECIES: Zn-dependent alcohol dehydrogenase
B3-1000405	21.299	22.276	17.822	-1.28975	down	1	1	MFS transporter
B3-1000406	11.48	11.427	6.761	-1.76018	down	0.0983706	0.198652	MFS transporter
B3-1000407	1208.26	1105.62	914.375	-1.33945	down	0.000149012	0.000547009	_
B3-1000408	6869.33	7223.98	5618.05	-1.32687	down	1.35412e-08	7.36266e-08	_
B3-1000409	4.51	6.338	11.591	0.0955589	up	0.42395	0.615287	MFS transporter
B3-1000410	11.998	13.489	9.594	-1.40937	down	1	1	MULTISPECIES: aldose 1-epimerase
B3-1000411	374.09	377.106	280.929	-1.41898	down	0.00350502	0.0103224	MULTISPECIES: alpha-D-glucose-1-phosphate phosphatase YihX
B3-1000412	287.211	348.368	218.869	-1.538	down	0.000422267	0.00144785	MULTISPECIES: virulence factor BrkB family protein
B3-1000413	382.717	404.151	323.705	-1.28144	down	0.898796	0.990656	MULTISPECIES: D-aminoacyl-tRNA deacylase
B3-1000414	301.613	370.183	306.193	-1.13358	down	0.00462497	0.0132831	GNAT family N-acetyltransferase
B3-1000415	2440.94	2201.11	1848.47	-1.32843	down	6.76953e-12	6.08789e-11	IS1 ORF
B3-1000416	37.999	5.477	30.05	-0.532825	down	0.49956	0.686295	MULTISPECIES: hypothetical protein
B3-1000417	1193.76	1138.47	1172.53	-0.99209	down	9.24238e-09	5.34988e-08	MULTISPECIES: formate dehydrogenase accessory protein FdhE
B3-1000418	2776.41	3072.1	2865.55	-1.02926	down	1.44748e-11	1.27525e-10	MULTISPECIES: formate dehydrogenase cytochrome b556(fdo) subunit
B3-1000419	4392.36	4470.45	4469.82	-0.987546	down	2.0402e-20	2.79815e-19	MULTISPECIES: formate dehydrogenase-O iron-sulfur subunit
B3-1000420	6613.27	6548.73	5993.13	-1.135	down	0.00474086	0.0135849	formate dehydrogenase-N subunit alpha
B3-1000421	8594.84	8784.81	7536.01	-1.20553	down	7.25916e-06	3.07524e-05	formate dehydrogenase-O alpha subunit
B3-1000422	164.373	145.225	164.166	-0.915233	down	0.27778	0.452991	MULTISPECIES: formate dehydrogenase accessory sulfurtransferase FdhD
B3-1000423	2.133	3.331	3.046	-0.842623	down	0.38331	0.572213	hypothetical protein SS53G_2250
B3-1000424	27.616	25.874	24.354	-1.13505	down	0.142377	0.270891	HTH domain-containing protein
B3-1000425	55.046	65.243	53.976	-1.15609	down	0.793862	0.91832	MULTISPECIES: aminopeptidase
B3-1000426	55.74	64.201	61.771	-0.957301	down	0.0155889	0.0401145	PTS fructose-like transporter subunit IIBC
B3-1000427	14.301	38.708	17.697	-1.58262	down	0.366294	0.554939	MULTISPECIES: fructose-like phosphotransferase enzyme IIA component
B3-1000428	6.765	2.113	1.932	-2.19897	down	1	1	L-rhamnose 1-epimerase
B3-1000429	3.444	4.033	3.688	-1.01922	down	0.663624	0.822685	MULTISPECIES: rhamnulose-1-phosphate aldolase
B3-1000430	3.382	2.641	5.312	-0.181163	down	0.344928	0.533454	MULTISPECIES: L-rhamnose isomerase
B3-1000431	0.966	0.905	1.242	-0.590364	down	0.753906	0.890233	MULTISPECIES: rhamnulokinase
B3-1000433	12.729	12.721	10.905	-1.22252	down	0.211609	0.371727	MULTISPECIES: HTH-type transcriptional activator RhaS
B3-1000434	14.372	26.931	17.497	-1.23904	down	0.372944	0.563371	HTH-type transcriptional activator RhaR
B3-1000435	6.863	13.503	8.231	-1.30681	down	0.794844	0.918337	MULTISPECIES: rhamnose/proton symporter RhaT
B3-1000436	702.368	612.413	785.143	-0.743794	down	5.56801e-22	8.10721e-21	superoxide dismutase
B3-1000438	19.372	15.461	13.522	-1.36502	down	0.843898	0.954249	2-keto-3-deoxygluconate transporter
B3-1000439	347.257	388.444	263.237	-1.48275	down	0.00328402	0.00972116	MULTISPECIES: 6-N-hydroxylaminopurine resistance protein
B3-1000440	800.248	769.131	729.858	-1.1045	down	0.347976	0.53673	MULTISPECIES: two-component sensor histidine kinase
B3-1000441	1072.05	1040.59	961.951	-1.13501	down	0.61218	0.782807	DNA-binding transcriptional regulator CpxR
B3-1000442	872.37	1142.15	871.715	-1.2085	down	0.798773	0.920625	cell-envelope stress modulator CpxP
B3-1000443	353.182	298.472	307.961	-1.08135	down	0.246953	0.417859	MULTISPECIES: cation-efflux pump FieF
B3-1000444	1478.87	1337.87	1319.39	-1.09416	down	0.0281139	0.0678756	6-phosphofructokinase
B3-1000445	93.271	76.631	67.612	-1.32933	down	1	1	sulfate ABC transporter substrate-binding protein
B3-1000446	23.489	27.288	13.683	-1.89164	down	0.266406	0.439612	MULTISPECIES: CDP-diacylglycerol pyrophosphatase
B3-1000447	4640.61	4670.8	3919.62	-1.24829	down	0.0569853	0.1253	MULTISPECIES: triose-phosphate isomerase
B3-1000448	66.294	61.003	45.638	-1.47985	down	0.178964	0.32515	MULTISPECIES: DUF1454 family protein
B3-1000449	59.594	46.78	38.636	-1.46108	down	0.279199	0.455088	MULTISPECIES: DUF805 domain-containing protein
B3-1000450	788.43	1273.29	677.475	-1.60561	down	4.91658e-06	2.1191e-05	Chain A, Solution NMR structure of protein yiiS from Shigella flexneri. Northeast Structural Genomics Consortium target SfR90
B3-1000451	1231.85	2019.71	1045.39	-1.63709	down	1.33846e-12	1.2581e-11	MULTISPECIES: universal stress protein D
B3-1000452	246.275	263.698	226.46	-1.17116	down	0.148445	0.280283	MULTISPECIES: ferredoxin--NADP(+) reductase
B3-1000453	290.864	302.133	325.622	-0.864823	down	6.89148e-07	3.26247e-06	fructose-1,6-bisphosphatase 1 class 2
B3-1000454	1359.53	1591.96	1549.05	-0.930063	down	5.47269e-30	1.00876e-28	MULTISPECIES: glycerol kinase
B3-1000455	1962.97	1946.89	1685.27	-1.21414	down	0.042713	0.0977209	aquaglyceroporin
B3-1000456	310.755	346.605	362.571	-0.858417	down	0.50503	0.690102	septal ring assembly protein ZapB
B3-1000457	853.526	839.384	761.264	-1.15303	down	0.759184	0.894028	ribonuclease E activity regulator RraA
B3-1000458	249.026	285.001	318.368	-0.746214	down	0.000310115	0.00108041	MULTISPECIES: 1,4-dihydroxy-2-naphthoate polyprenyltransferase
B3-1000459	6709.97	6282.11	6107.49	-1.08898	down	0.303602	0.484954	MULTISPECIES: HslU--HslV peptidase ATPase subunit
B3-1000460	6382.64	5572.57	5235.65	-1.1912	down	0.000269809	0.000951472	ATP-dependent protease subunit HslV
B3-1000461	356.395	324.568	320.98	-1.08509	down	0.0200579	0.0502947	cell division protein FtsN
B3-1000462	392.333	435.834	352.364	-1.23285	down	0.26817	0.441541	transcriptional repressor CytR
B3-1000463	135.987	116.815	135.593	-0.898715	down	2.14038e-06	9.56637e-06	MULTISPECIES: primosomal protein N'
B3-1000464	5118.81	4195.97	4291	-1.11821	down	1.3147e-12	1.24025e-11	MULTISPECIES: 50S ribosomal protein L31
B3-1000465	385.246	247.394	421.488	-0.585891	down	3.85898e-13	3.72151e-12	MULTISPECIES: hypothetical protein
B3-1000466	173.346	124.778	202.837	-0.555587	down	0.000307242	0.00107256	rhsB element core protein RshB
B3-1000467	1686.72	1507.72	1526.89	-1.06496	down	0.000135933	0.000503979	_
B3-1000468	1571.02	1443.55	1421.38	-1.08466	down	0.21871	0.381437	_
B3-1000469	12.421	13.819	8.646	-1.60144	down	0.192526	0.344414	DUF4329 domain-containing protein
B3-1000470	33.096	35.779	34.897	-0.980837	down	0.794844	0.918337	conserved hypothetical protein
B3-1000471	13.927	13.049	11.932	-1.17671	down	0.548828	0.727386	insertion element protein
B3-1000472	43.154	51.359	41.966	-1.17125	down	0.759794	0.894543	MULTISPECIES: YiiX family permuted papain-like enzyme
B3-1000473	408.756	429.006	342.526	-1.29032	down	0.000178296	0.000646745	met Apo-repressor, MetJ
B3-1000474	211.682	227.559	174.01	-1.33583	down	0.116354	0.230108	cystathionine gamma-synthase
B3-1000475	269.755	266.685	263.113	-1.02773	down	0.00400797	0.0117108	MULTISPECIES: bifunctional aspartate kinase/homoserine dehydrogenase II
B3-1000477	302.136	437.679	399.527	-0.888868	down	4.64308e-05	0.000180379	Chain A, E. Coli Methylenetetrahydrofolate Reductase (oxidized)
B3-1000478	1098.18	1191.52	1028.69	-1.15434	down	0.0251323	0.0614188	MULTISPECIES: catalase/peroxidase HPI
B3-1000479	179.534	201.261	206.867	-0.880305	down	0.000501518	0.00170497	MULTISPECIES: EamA family transporter
B3-1000480	1.149	1.077	0	-10.1215	down	1	1	MULTISPECIES: DUF1287 domain-containing protein
B3-1000481	773.993	1044.64	670.794	-1.43891	down	1.99674e-09	1.29185e-08	glycerol dehydrogenase, (NAD)
B3-1000482	23.569	28.105	22.028	-1.23002	down	0.496754	0.686295	MULTISPECIES: fructose-6-phosphate aldolase
B3-1000483	9.085	12.767	8.756	-1.31922	down	0.536005	0.716219	MULTISPECIES: phosphoenolpyruvate--protein phosphotransferase
B3-1000484	2.631	5.546	0.563	-3.8556	down	0.167068	0.309316	MULTISPECIES: fructose-like permease IIC component 2
B3-1000486	4.832	4.527	0	-12.1924	down	1	1	PTS fructose-like transporter subunit IIB
B3-1000487	10.73	15.749	13.175	-1.00694	down	0.749665	0.888454	pyruvate formate-lyase
B3-1000488	18.213	9.48	8.668	-1.67552	down	1	1	formate C-acetyltransferase
B3-1000489	15.353	18.927	13.846	-1.30777	down	0.31488	0.49916	MULTISPECIES:
B3-1000490	14.538	9.729	12.455	-0.962158	down	0.845019	0.954249	PTS system, IIB component
B3-1000491	8.61	12.1	29.504	0.510541	up	0.210114	0.370227	AraC family transcriptional regulator
B3-1000492	91.231	117.019	73.505	-1.50238	down	0.409949	0.601784	AraC family transcriptional regulator
B3-1000493	290.427	250.611	299.342	-0.853931	down	3.19268e-10	2.56104e-09	MULTISPECIES: phosphoethanolamine transferase CptA
B3-1000494	885.997	793.71	873.299	-0.94366	down	7.85096e-34	1.64554e-32	MULTISPECIES: phosphoenolpyruvate carboxylase
B3-1000495	413.107	427.48	360.775	-1.22029	down	0.154962	0.290029	MULTISPECIES: acetylornithine deacetylase
B3-1000496	938.582	964.121	940.92	-1.0159	down	0.0580747	0.126944	MULTISPECIES: N-acetyl-gamma-glutamyl-phosphate reductase
B3-1000497	724.01	650.065	583.449	-1.23578	down	0.867491	0.970017	MULTISPECIES: acetylglutamate kinase
B3-1000498	573.821	524.539	500.006	-1.13533	down	0.514524	0.696664	MULTISPECIES: argininosuccinate lyase
B3-1000499	1119.61	1087.39	1079.81	-1.03131	down	0.000429922	0.00147313	MULTISPECIES: DNA-binding transcriptional regulator OxyR
B3-1000500	1556.98	1660.14	1346.45	-1.2566	down	0.260161	0.433755	MULTISPECIES: Si-specific NAD(P)(+) transhydrogenase
B3-1000501	1245.49	1223.9	1095.88	-1.17206	down	0.0281405	0.0679081	putative transcriptional regulator
B3-1000502	1272.62	1353.15	1281.25	-1.03518	down	0.000255392	0.000907399	MULTISPECIES: hypothetical protein
B3-1000503	237.411	233.916	279.66	-0.75305	down	8.26045e-07	3.87176e-06	MULTISPECIES: tRNA (uridine(54)-C5)-methyltransferase TrmA
B3-1000504	216.747	205.235	217.678	-0.954979	down	0.0142948	0.0371337	TonB-dependent vitamin B12 receptor
B3-1000505	496.038	470.645	487.425	-0.98786	down	0.000144545	0.000534006	MULTISPECIES: glutamate racemase
B3-1000506	319.634	698.756	3113.54	1.61227	up	2.59287e-119	1.37528e-117	_
B3-1000507	410.026	435.894	361.913	-1.22487	down	0.427806	0.619491	MULTISPECIES: UDP-N-acetylenolpyruvoylglucosamine reductase
B3-1000508	273.531	287.273	261.42	-1.10112	down	0.189645	0.340274	bifunctional biotin--[acetyl-CoA-carboxylase] ligase/biotin operon repressor BirA
B3-1000509	219.958	241.682	199.707	-1.20888	down	0.57542	0.753599	pantothenate kinase
B3-1000510	27024.9	22591.6	28470.6	-0.801347	down	0	0	MULTISPECIES: translation elongation factor EF-Tu 2
B3-1000511	4032.42	3849.05	3611.45	-1.12589	down	0.730623	0.875064	MULTISPECIES: protein translocase subunit SecE
B3-1000512	3889.72	3901.48	4237.28	-0.878707	down	3.75299e-23	5.68747e-22	Chain F, Pseudo-atomic Model Of The Rna Polymerase Lambda-based Antitermination Complex Solved By Cryo-em
B3-1000513	22212.9	16339.2	23629.8	-0.706206	down	5.39615e-228	5.09985e-226	ribosomal protein L11
B3-1000514	21084.3	16360.5	24230.8	-0.627921	down	0	0	MULTISPECIES: 50S ribosomal protein L1
B3-1000515	25085.8	19556.9	28939.7	-0.625374	down	0	0	MULTISPECIES: 50S ribosomal protein L10
B3-1000516	11331.8	8725.81	12602.5	-0.67044	down	1.08864e-83	4.45573e-82	MULTISPECIES: 50S ribosomal protein L7/L12
B3-1000517	7611.59	5687.07	7961.98	-0.740081	down	0	0	DNA-directed RNA polymerase beta chain
B3-1000518	5950.09	4703.59	7650.89	-0.477651	down	0	0	DNA-directed RNA polymerase subunit beta
B3-1000519	484.806	465.368	519.434	-0.871249	down	1.27414e-11	1.12827e-10	MULTISPECIES: 2-iminoacetate synthase ThiH
B3-1000520	716.747	614.557	778.988	-0.773165	down	4.15914e-27	7.18246e-26	ThiG
B3-1000521	441.727	407.235	472.277	-0.846064	down	0.010662	0.0284794	MULTISPECIES: sulfur carrier protein ThiS
B3-1000522	473.532	407.564	485.359	-0.860244	down	0.00014975	0.000548941	thiazole biosynthesis adenylyltransferase ThiF
B3-1000523	424.392	351.575	488.913	-0.666415	down	4.71091e-08	2.46599e-07	MULTISPECIES: thiamine phosphate synthase
B3-1000524	547.334	485.774	581.23	-0.829808	down	2.25619e-15	2.43312e-14	phosphomethylpyrimidine synthase
B3-1000525	1611.2	1856.93	1285.91	-1.43137	down	0.133515	0.257232	MULTISPECIES: sigma D regulator
B3-1000526	221.165	198.613	190.258	-1.14166	down	1	1	NAD(+) diphosphatase
B3-1000527	902.378	879.811	851.914	-1.06487	down	0.000543632	0.00183256	MULTISPECIES: uroporphyrinogen decarboxylase
B3-1000528	626.795	555.559	588.589	-1.00633	down	0.000135541	0.000502884	endonuclease V
B3-1000529	536.028	451.537	517.903	-0.931191	down	0.0662592	0.142438	DUF416 family protein
B3-1000530	3192.44	3880.76	3096.05	-1.19193	down	1.35496e-05	5.55885e-05	Chain A, Huaa-20bp
B3-1000531	231.182	145.443	186.572	-1.01339	down	0.546809	0.726376	MULTISPECIES: DUF1481 domain-containing protein
B3-1000532	1.667	4.686	4.285	-0.567924	down	0.266846	0.43964	zinc resistance sensor/chaperone ZraP, partial
B3-1000533	18.054	14.015	16.793	-0.933238	down	0.858119	0.964761	MULTISPECIES: two-component system sensor histidine kinase ZraS
B3-1000534	60.531	60.726	59.199	-1.0344	down	0.0822499	0.170673	MULTISPECIES: two-component system response regulator ZraR
B3-1000535	3463.39	2406.05	2725.09	-1.10692	down	0.00141304	0.00446774	MULTISPECIES: phosphoribosylamine--glycine ligase
B3-1000536	2770.61	2230.41	2125.58	-1.23437	down	0.00120636	0.00384939	hypothetical protein ECCG_04561
B3-1000537	319.634	698.756	3113.54	1.61227	up	2.59287e-119	1.37528e-117	_
B3-1000538	6.399	11.991	5.482	-1.74578	down	0.143463	0.27236	MULTISPECIES: acetyltransferase
B3-1000539	36.661	91.593	60.197	-1.09121	down	0.134661	0.258719	MULTISPECIES: homoserine O-succinyltransferase
B3-1000540	1385.65	2132.03	1071.11	-1.71551	down	1.40544e-42	3.39789e-41	malate synthase A
B3-1000541	750.503	1042.17	547.277	-1.71177	down	0.000370407	0.00128188	malate synthase A
B3-1000542	586.743	940.612	644.942	-1.24379	down	0.002425	0.00734995	isocitrate lyase
B3-1000543	3303.45	3047.49	2558	-1.31195	down	6.96825e-10	5.38202e-09	_
B3-1000544	3068.61	3161.04	2596.84	-1.26239	down	0.00158386	0.00495959	_
B3-1000546	485.863	657.78	371.867	-1.62077	down	2.27043e-12	2.115e-11	repressor of aceBA operon
B3-1000547	266.651	217.131	236.533	-1.03231	down	0.0239805	0.0588531	methionine synthase
B3-1000548	120.559	130.487	108.13	-1.21517	down	0.838132	0.949931	MULTISPECIES: Na/Pi cotransporter family protein
B3-1000549	46.324	66.548	62.615	-0.850087	down	0.101943	0.205089	MULTISPECIES: peptidase E
B3-1000550	10.82	4.174	8.179	-0.874229	down	1	1	putative L-sorbose-1-P-reductase
B3-1000551	4.305	2.42	2.213	-1.60266	down	0.581055	0.758381	MULTISPECIES: PTS system mannose/fructose/sorbose family transporter subunit IID
B3-1000552	4.793	9.879	4.106	-1.83675	down	0.735879	0.878209	mannose/fructose/sorbose family PTS transporter subunit IIC
B3-1000554	3.157	2.958	2.704	-1.17666	down	1	1	PTS system mannose/fructose/N-acetylgalactosamine-transporter subunit IIB
B3-1000555	3.482	1.631	2.983	-0.777003	down	1	1	MULTISPECIES: PTS sorbose transporter subunit IIA
B3-1000556	1.76	4.948	0	-11.7121	down	0.581055	0.758381	MULTISPECIES: SDR family oxidoreductase
B3-1000558	4.013	7.52	0	-12.4937	down	1	1	sorbitol operon regulator
B3-1000559	26.732	35.779	13.086	-2.25591	down	0.0240929	0.0590174	sorbitol/sorbose operon activator
B3-1000560	195.271	182.95	169.379	-1.15897	down	0.671249	0.829026	MULTISPECIES: 23S rRNA pseudouridine synthase F
B3-1000561	400.681	360.774	274.164	-1.47371	down	0.00143465	0.00453056	MULTISPECIES: DUF3811 domain-containing protein
B3-1000562	186.256	200.63	212.753	-0.862723	down	2.78925e-06	1.22869e-05	MULTISPECIES: aspartate kinase
B3-1000563	1344.4	1348.71	1085.73	-1.31061	down	1.18225e-09	8.27938e-09	MULTISPECIES: glucose-6-phosphate isomerase
B3-1000564	32.153	54.772	40.067	-1.11732	down	0.418754	0.610939	_
B3-1000565	13.339	12.497	12.38	-1.06125	down	0.496617	0.686295	YjbF family lipoprotein
B3-1000566	12.512	12.624	11.544	-1.12248	down	0.442626	0.636451	MULTISPECIES: hypothetical protein
B3-1000567	10.162	15.233	15.67	-0.696469	down	0.0190381	0.0479922	MULTISPECIES: YjbH domain-containing protein
B3-1000568	0	2.385	2.181	-0.128886	down	1	1	hypothetical protein, no homologs
B3-1000570	409.588	451.751	402.712	-1.09683	down	0.0394726	0.0913528	phosphate-starvation-inducible protein PsiE
B3-1000571	8.662	10.821	12.368	-0.655518	down	0.261469	0.435019	MULTISPECIES: D-xylose transporter XylE
B3-1000572	13.552	17.179	15.708	-0.968105	down	0.743644	0.884389	MULTISPECIES: maltose ABC transporter permease MalG
B3-1000573	9.195	11.63	7.483	-1.47638	down	0.385669	0.575074	maltose ABC transporter permease MalF
B3-1000574	15.506	24.027	13.284	-1.57322	down	0.0487247	0.109642	MULTISPECIES: maltose/maltodextrin ABC transporter substrate-binding protein MalE
B3-1000575	3.182	2.385	4.362	-0.351767	down	0.122078	0.239096	Chain A, Crystal Structure Of E. Coli Malk In The Nucleotide-Free Form
B3-1000576	14.831	17.369	19.966	-0.68946	down	0.488022	0.678931	MULTISPECIES: maltoporin
B3-1000577	9.255	11.561	11.893	-0.807476	down	0.608921	0.779791	maltose regulon periplasmic protein
B3-1000580	332.865	310.558	251.16	-1.35715	down	1.95664e-07	9.8648e-07	_
B3-1000581	2.095	0	0	-10.0341	down	0.5	0.686295	Uncharacterised protein
B3-1000582	1386.77	1508.09	1170.45	-1.30643	down	1.33418e-10	1.10961e-09	_
B3-1000583	259.587	211.137	164.958	-1.51277	down	0.000112142	0.000420878	chorismate lyase
B3-1000584	274.193	318.639	272.54	-1.12115	down	0.896874	0.989378	4-hydroxybenzoate octaprenyltransferase
B3-1000585	562.612	527.938	543.994	-1.00339	down	1.7506e-10	1.43527e-09	RecName: Full=Glycerol-3-phosphate acyltransferase; Short=GPAT
B3-1000586	302.213	274.128	293.536	-0.97338	down	0.126607	0.245929	MULTISPECIES: diacylglycerol kinase
B3-1000587	1085.86	1136.45	1025.17	-1.11619	down	0.223496	0.388279	DNA-binding transcriptional repressor of SOS regulon
B3-1000588	91.599	102.884	87.651	-1.14978	down	0.689135	0.840874	MULTISPECIES: MATE family efflux transporter DinF
B3-1000589	1748.68	3479.52	1495.2	-1.80598	down	1.41583e-41	3.33007e-40	conserved hypothetical protein
B3-1000590	312.476	310.816	347.889	-0.841277	down	0.00435844	0.0125792	transcriptional regulator Zur
B3-1000592	0.959	0	0.821	-0.223644	down	1	1	hypothetical protein GS38_17220
B3-1000593	251.82	198.106	215.148	-1.06435	down	0.508737	0.691639	tRNA-dihydrouridine synthase A
B3-1000594	75.999	71.204	87.646	-0.748034	down	0.921191	1	envelope stress response protein PspG
B3-1000595	430.221	558.626	287.558	-1.78189	down	3.68768e-29	6.65575e-28	MULTISPECIES: quinone oxidoreductase
B3-1000596	652.109	484.072	659.219	-0.785361	down	2.04304e-24	3.23771e-23	replicative DNA helicase DnaB
B3-1000597	512.993	398.673	469.905	-0.956133	down	0.0228442	0.0562501	MULTISPECIES: alanine racemase
B3-1000598	307.451	313.896	334.779	-0.892186	down	2.534e-10	2.04213e-09	aromatic amino acid aminotransferase
B3-1000600	172.103	177.089	140.622	-1.31219	down	0.546239	0.726176	Class B acid phosphatase precursor
B3-1000601	1335.43	1426.72	1095.9	-1.33367	down	0.000334934	0.00116454	MULTISPECIES: thiamine phosphate synthase
B3-1000602	2004.91	2067.68	1568.73	-1.37635	down	2.59288e-07	1.28605e-06	MmcQ/YjbR family DNA-binding protein
B3-1000603	2399.36	2569.28	2188.09	-1.18318	down	3.76202e-05	0.000147808	MULTISPECIES: excinuclease ABC subunit A
B3-1000604	1042.3	1055.85	1040.25	-1.01219	down	0.435067	0.627839	ssb: single-stranded DNA-binding protein, partial
B3-1000605	6.071	5.688	20.804	0.822989	up	0.453125	0.646166	hypothetical protein
B3-1000606	44.757	54.933	26.84	-1.89299	down	0.00213466	0.00653858	MULTISPECIES: EAL domain-containing protein
B3-1000607	131.537	98.59	77.003	-1.57942	down	0.67676	0.8335	DNA-binding transcriptional dual regulator
B3-1000608	6953.44	7291.11	5684.77	-1.32524	down	1.40801e-08	7.62377e-08	_
B3-1000609	3380.49	3105.58	2614.34	-1.3109	down	1.09639e-09	7.89337e-09	_
B3-1000610	2.799	4.72	1.439	-2.38385	down	0.0635681	0.137335	pentapeptide repeat-containing protein
B3-1000611	457.173	450.914	451.773	-1.00723	down	0.000975787	0.00316811	MULTISPECIES: sodium:proton antiporter
B3-1000612	934.436	864.141	1062.87	-0.758896	down	5.73723e-46	1.48369e-44	NCS2 family permease
B3-1000613	3.243	0	5.557	0.776607	up	1	1	MULTISPECIES: hypothetical protein
B3-1000615	672.716	584.497	521.58	-1.26927	down	0.0190791	0.0480722	IS1 ORF
B3-1000616	6620.1	7025.5	5417.88	-1.33264	down	3.0177e-09	1.93177e-08	_
B3-1000617	91.693	129.466	106.213	-1.05811	down	1.71465e-06	7.74178e-06	MULTISPECIES: cation acetate symporter
B3-1000618	142.06	228.165	179.655	-1.04316	down	0.0692596	0.148214	hypothetical protein
B3-1000619	133.45	229.894	158.581	-1.19611	down	0.419995	0.611693	hypothetical protein SS53G_5170
B3-1000620	591.371	784.039	467.177	-1.55782	down	7.9352e-07	3.7294e-06	acetate--CoA ligase
B3-1000621	159.656	295.461	147.364	-1.62684	down	5.24771e-12	4.77716e-11	nitrite reductase, formate-dependent, cytochrome
B3-1000622	192.92	328.633	144.883	-1.84791	down	2.33868e-05	9.35834e-05	formate-dependent nitrite reductase; a penta-haeme cytochrome c
B3-1000623	165.948	323.828	184.726	-1.40673	down	0.015346	0.0395285	MULTISPECIES: protein NrfC
B3-1000624	253.095	394.282	246.075	-1.3955	down	0.0211143	0.0525382	MULTISPECIES: cytochrome c nitrite reductase subunit NrfD
B3-1000625	62.284	107.189	62.819	-1.43175	down	0.00231028	0.00701861	heme lyase CcmF/NrfE family subunit
B3-1000626	53.642	65.855	44.371	-1.42924	down	0.0264235	0.0643624	MULTISPECIES: heme lyase NrfEFG subunit NrfF
B3-1000627	32.124	34.556	24.463	-1.44658	down	0.377584	0.567413	MULTISPECIES: heme lyase NrfEFG subunit NrfG
B3-1000628	372.987	334.767	373.72	-0.921287	down	0.0044035	0.0126881	Sodium:dicarboxylate symporter family protein
B3-1000629	303.678	342.386	337.767	-0.935645	down	1	1	sel1 repeat family protein
B3-1000630	251.987	313.331	253.546	-1.15681	down	0.266661	0.43964	formate dehydrogenase subunit alpha
B3-1000631	91.324	80.809	82.584	-1.05957	down	0.35067	0.539444	MULTISPECIES: formate dehydrogenase N subunit alpha, selenocysteine-containing
B3-1000632	6.294	8.165	9.955	-0.538384	down	0.241645	0.411015	multidrug transporter subunit MdtO
B3-1000633	5.192	3.243	2.965	-1.50773	down	0.451381	0.645824	MULTISPECIES: multidrug transporter subunit MdtO
B3-1000634	0	0.645	1.179	0.868171	up	0.625	0.790835	MULTISPECIES: multidrug transporter subunit MdtN
B3-1000636	2.133	1.998	1.218	-1.76031	down	0.503445	0.689022	conserved hypothetical protein
B3-1000637	8.935	2.093	3.827	-1.52639	down	0.726563	0.871838	MULTISPECIES: ribose-5-phosphate isomerase
B3-1000638	88.249	100.831	101.418	-0.89867	down	0.139334	0.266174	protein YjdP
B3-1000639	95.455	128.888	73.759	-1.60479	down	0.0373037	0.0868359	MULTISPECIES: phosphonate metabolism protein PhnP
B3-1000640	192.678	232.536	144.084	-1.56127	down	0.00423039	0.012271	MULTISPECIES: aminoalkylphosphonate N-acetyltransferase
B3-1000641	26.732	17.889	16.358	-1.44761	down	0.538583	0.718387	MULTISPECIES: ribose 1,5-bisphosphate phosphokinase PhnN
B3-1000642	6.872	11.121	9.633	-0.90124	down	0.235098	0.402648	alpha-D-ribose 1-methylphosphonate 5-triphosphate diphosphatase
B3-1000643	18.774	12.704	22.339	-0.494742	down	0.470369	0.661693	MULTISPECIES: phosphonate C-P lyase system protein PhnL
B3-1000644	14.038	12.275	10.422	-1.33598	down	0.798153	0.920523	phosphonate C-P lyase system protein PhnK
B3-1000645	4.198	8.653	6.474	-0.98893	down	0.864166	0.967412	MULTISPECIES: carbon-phosphorus lyase complex subunit PhnJ
B3-1000646	9.337	9.373	9.713	-0.945678	down	0.893853	0.986958	MULTISPECIES: carbon-phosphorus lyase complex subunit PhnI
B3-1000647	12.142	10.238	7.281	-1.61973	down	0.735879	0.878209	phosphonate C-P lyase system protein PhnH
B3-1000648	4.704	4.407	6.716	-0.439894	down	0.454498	0.64637	phosphonate C-P lyase system protein PhnG
B3-1000649	11.74	11.916	4.191	-2.49627	down	0.0729514	0.154398	MULTISPECIES: transcriptional regulator
B3-1000650	3.643	5.972	9.362	-0.038462	down	0.690038	0.841186	membrane channel protein component of Pn transporter
B3-1000651	7.683	6.544	5.983	-1.24941	down	0.511376	0.693667	MULTISPECIES: phosphonate ABC transporter substrate-binding protein
B3-1000652	8.102	2.53	3.085	-1.78441	down	0.831812	0.944671	phosphonate ABC transporter ATP-binding protein
B3-1000653	506.796	630.65	370.47	-1.61836	down	1.02503e-06	4.76577e-06	VOC family metalloprotein YjdN
B3-1000654	102.942	88.409	74.961	-1.35199	down	0.00255052	0.00769895	putative alkylphosphonate uptake protein in phosphonate metabolism
B3-1000655	43.338	36.722	45.045	-0.829687	down	0.301247	0.483021	clamp-binding protein CrfC
B3-1000656	21.301	13.816	14.739	-1.25242	down	0.581114	0.758381	MULTISPECIES: hypothetical protein
B3-1000657	1834.11	1695.81	1582.21	-1.15769	down	0.457037	0.649448	MULTISPECIES: proline/betaine transporter
B3-1000658	133.544	128.14	119.381	-1.13224	down	0.112648	0.224004	sensor protein BasS/pmrB
B3-1000659	199.605	203.922	177.368	-1.18591	down	0.0194114	0.0488385	MULTISPECIES: two-component system response regulator BasR
B3-1000660	76.376	73.545	61.796	-1.27859	down	0.0573447	0.125833	conserved hypothetical protein
B3-1000661	36.099	42.277	30.016	-1.38462	down	0.408625	0.600348	arginine/agmatine antiporter
B3-1000662	135.068	128.035	70.789	-1.894	down	0.000841176	0.00277615	AraC family transcriptional regulator
B3-1000664	42.537	48.351	39.924	-1.18679	down	0.518161	0.700297	arginine decarboxylase
B3-1000665	248.487	257.7	190.787	-1.4077	down	0.0010551	0.00340436	transcriptional regulator MelR
B3-1000666	18.213	27.302	15.603	-1.5444	down	1	1	MULTISPECIES: hypothetical protein
B3-1000667	290.955	295.249	242.833	-1.27143	down	0.094965	0.192598	alpha-galactosidase
B3-1000668	119.083	124.696	82.815	-1.55759	down	0.830972	0.944671	4 glycosyl hydrolase family protein
B3-1000669	47.353	50.485	37.07	-1.40009	down	0.746962	0.886868	melibiose:sodium transporter MelB
B3-1000670	2775.21	2829.21	2432.38	-1.20419	down	0.410402	0.602109	_
B3-1000671	1982.02	2042.66	1664.95	-1.27339	down	0.649363	0.810332	_
B3-1000672	821.98	873.358	664.641	-1.35092	down	0.000663618	0.00221547	sugar (Glycoside-Pentoside-Hexuronide) transporter domain protein
B3-1000673	6965.9	7314.46	5676.76	-1.33089	down	4.91657e-09	3.09399e-08	_
B3-1000674	91.849	102.308	69.069	-1.49109	down	0.070998	0.151435	conserved hypothetical protein
B3-1000675	109.111	99.398	140.766	-0.566804	down	1.09482e-16	1.27312e-15	MULTISPECIES: fumarate hydratase class I, anaerobic
B3-1000676	95.872	91.808	95.292	-0.977833	down	0.00012319	0.000459355	MULTISPECIES: anaerobic C4-dicarboxylate transporter DcuB
B3-1000677	110.491	101.671	92.967	-1.19036	down	0.101353	0.204041	MULTISPECIES: two-component system response regulator DcuR
B3-1000678	107.781	88.979	76.442	-1.36398	down	0.265399	0.438646	MULTISPECIES: two-component system sensor histidine kinase DcuS
B3-1000679	156.819	227.589	79.027	-2.28219	down	1.70993e-09	1.10964e-08	MULTISPECIES: 4Fe-4S mono-cluster protein YjdI
B3-1000680	200.34	209.639	75.785	-2.43553	down	1.44608e-12	1.35681e-11	N-acetyltransferase
B3-1000681	3.431	3.215	0	-11.6987	down	1	1	endoribonuclease GhoS
B3-1000682	1000.87	1065.3	920.382	-1.16665	down	0.312029	0.495547	MULTISPECIES: lysine--tRNA ligase heat inducible
B3-1000683	20.461	7.303	10.017	-1.47058	down	0.776965	0.907361	MULTISPECIES: MFS transporter
B3-1000684	74.333	95.437	42.454	-1.99956	down	0.000187756	0.000678689	lysine decarboxylase, inducible (LDC)
B3-1000685	948.798	1042.51	838.095	-1.24853	down	0.00274932	0.00824162	_
B3-1000686	1144.37	1156.67	854.812	-1.4286	down	0.000963391	0.00313569	putative transposase
B3-1000687	3155	2918.97	2438.87	-1.31642	down	5.15742e-10	4.06802e-09	_
B3-1000688	1380.1	1278.43	1171.65	-1.18208	down	0.904648	0.993947	_
B3-1000689	0.724	1.357	0.62	-1.74368	down	0.625	0.790835	transcriptional regulator CadC
B3-1000690	14.206	0	12.17	-0.223137	down	0.790527	0.915588	transcriptional regulator CadC
B3-1000692	648.739	773.068	513.177	-1.47019	down	1.93875e-11	1.69372e-10	orf, hypothetical protein
B3-1000693	344.273	352.337	346.184	-1.00881	down	0.000210215	0.000755147	protein-disulfide reductase DsbD
B3-1000694	387.626	435.802	330.283	-1.31793	down	0.000305638	0.00106984	conserved hypothetical protein
B3-1000695	1989.05	2483.55	1977.42	-1.17749	down	0.712843	0.859712	anaerobic C4-dicarboxylate transporter DcuA
B3-1000696	5450.06	5838.83	5397.41	-1.06457	down	1.38093e-20	1.90399e-19	MULTISPECIES: aspartate ammonia-lyase
B3-1000697	1461.31	1354.98	1282.91	-1.13438	down	0.85382	0.961889	membrane protein FxsA
B3-1000698	81.936	75.707	63.417	-1.31369	down	0.591288	0.768187	MULTISPECIES: L-methionine/branched-chain amino acid transporter
B3-1000699	21.524	20.166	24.586	-0.761816	down	1	1	putative uncharacterized protein
B3-1000700	12553.4	10568.5	8672.31	-1.41477	down	7.86911e-58	2.42033e-56	MULTISPECIES: co-chaperone GroES
B3-1000701	14807.6	13150	11721.7	-1.25406	down	2.22692e-96	1.03353e-94	chaperonin GroEL
B3-1000702	545.338	569.114	470.515	-1.24402	down	0.0632979	0.136865	putative lipoprotein
B3-1000703	25.309	16.063	18.885	-1.13133	down	0.842382	0.953343	hypothetical protein
B3-1000704	245.049	211.48	228.857	-0.996254	down	0.0125754	0.0330637	MULTISPECIES: EF-P beta-lysylation protein EpmB
B3-1000705	2715.92	2342.68	2777.47	-0.864968	down	9.78656e-19	1.24378e-17	efp: translation elongation factor, partial
B3-1000706	202.942	174.293	222.155	-0.763892	down	0.147998	0.279641	Entericidin EcnA/B family, partial
B3-1000707	686.138	697.172	393.255	-1.81458	down	1.84382e-07	9.30503e-07	entericidin EcnA/B family, partial
B3-1000708	437.794	475.045	288.947	-1.65955	down	0.00030632	0.00107078	SugE
B3-1000709	565.312	707.853	329.325	-1.95083	down	7.35435e-15	7.75414e-14	hypothetical protein
B3-1000710	38.345	47.331	35.457	-1.27277	down	0.304266	0.485227	Beta-lactamase%3B penicillin resistance
B3-1000711	822.761	996.374	982.068	-0.889356	down	0.00171811	0.00535739	MULTISPECIES: fumarate reductase subunit D
B3-1000712	1162.31	1220.97	1428.24	-0.738705	down	1.22136e-11	1.08339e-10	fumarate reductase subunit FrdC
B3-1000713	812.735	1064.77	942.984	-0.993511	down	2.2116e-07	1.10751e-06	fumarate reductase iron-sulfur subunit
B3-1000714	524.183	626.12	545.271	-1.07697	down	0.0543377	0.120342	fum_red_Fp: fumarate reductase, flavoprotein subunit, partial
B3-1000715	139.445	103.429	138.75	-0.807711	down	0.27778	0.452991	MULTISPECIES: elongation factor P--(R)-beta-lysine ligase
B3-1000716	118.383	153.322	89.487	-1.60227	down	0.281937	0.458687	amino acid permease
B3-1000717	6919.17	7288.19	5655.41	-1.32894	down	8.52583e-09	4.97947e-08	_
B3-1000718	3382.37	3110.86	2617.56	-1.31071	down	1.04073e-09	7.67334e-09	_
B3-1000719	32.383	37.8	18.192	-1.9477	down	0.00673423	0.0186591	glutamate/gamma-aminobutyrate family transporter YjeM
B3-1000720	162.616	135.138	141.876	-1.06948	down	0.458612	0.650441	MULTISPECIES: miniconductance mechanosensitive channel MscM
B3-1000721	674.38	563.153	655.609	-0.916557	down	0.0158351	0.0406696	MULTISPECIES: phosphatidylserine decarboxylase
B3-1000722	619.234	515.069	482.532	-1.23311	down	0.623866	0.790835	ribosome small subunit-dependent GTPase A
B3-1000723	311.838	340.857	260.225	-1.32664	down	0.00210521	0.0064598	oligoribonuclease
B3-1000724	24.284	24.647	26.005	-0.911908	down	0.770867	0.903141	hypothetical protein ECO26H__30115
B3-1000725	133.96	137.183	96.081	-1.49671	down	0.245456	0.415867	MULTISPECIES: tRNA epoxyqueuosine(34) reductase QueG
B3-1000726	373.044	398.945	281.849	-1.45365	down	0.000925248	0.00302671	MULTISPECIES: bifunctional ADP-dependent NAD(P)H-hydrate dehydratase/NAD(P)H-hydrate epimerase
B3-1000727	296.726	354.348	247.619	-1.39469	down	0.00109119	0.00350556	MULTISPECIES: tRNA (N6-adenosine(37)-N6)-threonylcarbamoyltransferase complex ATPase TsaE
B3-1000728	546.791	565.013	573.491	-0.955057	down	2.21647e-09	1.42943e-08	MULTISPECIES: N-acetylmuramoyl-L-alanine amidase
B3-1000729	593.068	592.38	610.157	-0.958178	down	3.06296e-06	1.34243e-05	MULTISPECIES: DNA mismatch repair protein MutL
B3-1000730	7390.53	7350.39	6232.27	-1.242	down	7.31673e-06	3.0971e-05	MULTISPECIES: tRNA (adenosine(37)-N6)-dimethylallyltransferase MiaA
B3-1000731	3151.51	3191.73	2321.79	-1.44998	down	3.51844e-25	5.69747e-24	RNA chaperone Hfq, partial
B3-1000732	1565.87	1601.62	1367.6	-1.21169	down	0.682735	0.837587	MULTISPECIES: GTPase HflX
B3-1000733	3632.1	3424.06	3415.39	-1.04684	down	7.16278e-11	6.08368e-10	FtsH protease activity modulator HflK
B3-1000734	2728.11	2258	2411.03	-1.04826	down	0.96342	1	MULTISPECIES: protease modulator HflC
B3-1000735	100.446	57.137	95.272	-0.725976	down	1	1	MULTISPECIES: DUF2065 domain-containing protein
B3-1000736	7850.46	6691.7	6842.58	-1.08763	down	0.893064	0.986641	MULTISPECIES: adenylosuccinate synthetase
B3-1000737	708.63	556.13	528.518	-1.25884	down	0.00181625	0.00561955	transcriptional repressor NsrR
B3-1000738	2443.57	2258.88	2391.18	-0.97569	down	1.37448e-07	6.97031e-07	ribonuclease R
B3-1000739	1343.94	1090.05	1307.63	-0.896361	down	0.00432192	0.0125016	23S rRNA (guanosine(2251)-2'-O)-methyltransferase RlmB
B3-1000740	6950.32	7270.68	5674.09	-1.32556	down	1.03247e-08	5.83346e-08	_
B3-1000741	3442.5	3177.76	2661.03	-1.31491	down	2.19919e-10	1.78059e-09	_
B3-1000742	381.067	305.833	286.852	-1.25979	down	0.0465774	0.105219	hypothetical protein SS323385_4956
B3-1000743	187.948	152.649	146.377	-1.21837	down	0.570579	0.748957	MULTISPECIES: glutathionylspermidine synthase preATP-grasp family protein
B3-1000744	299.095	377.958	191.712	-1.82032	down	4.38606e-21	6.19531e-20	putative acyl coenzyme A dehydrogenase
B3-1000745	845.945	905.795	589.494	-1.57124	down	7.42268e-06	3.13429e-05	Putative uncharacterized protein YjfN
B3-1000746	1280.69	1453.98	831.631	-1.71735	down	5.94094e-11	5.06246e-10	biofilm peroxide resistance protein BsmA
B3-1000747	84.289	89.618	69.776	-1.31749	down	0.132691	0.256119	MULTISPECIES: esterase
B3-1000748	81.741	80.985	63.588	-1.35559	down	0.249067	0.419871	MULTISPECIES: HTH-type transcriptional regulator UlaR
B3-1000749	22.549	21.748	17.613	-1.33047	down	0.0772623	0.162135	orf, hypothetical protein
B3-1000750	21.339	22.373	19.152	-1.19045	down	0.20434	0.362264	PTS ascorbate transporter subunit IIC
B3-1000751	32.497	30.447	41.761	-0.591889	down	0.608921	0.779791	MULTISPECIES: ascorbate-specific phosphotransferase enzyme IIB component
B3-1000752	58.046	48.659	36.641	-1.54205	down	0.0849806	0.175429	PTS ascorbate transporter subunit IIA
B3-1000753	73.103	62.357	64.496	-1.07056	down	0.331094	0.519007	3-keto-L-gulonate-6-phosphate decarboxylase
B3-1000754	59.815	51.371	44.838	-1.31014	down	0.457679	0.650005	MULTISPECIES: L-ribulose-5-phosphate 3-epimerase UlaE
B3-1000755	63.069	88.15	65.546	-1.20603	down	0.130816	0.253063	Probable sugar isomerase sgaE
B3-1000756	14.154	15.673	11.024	-1.43581	down	0.651588	0.81183	MULTISPECIES: DUF1440 domain-containing protein
B3-1000757	15.441	19.289	0	-14.084	down	0.000976562	0.00316865	hypothetical protein b4199
B3-1000758	5.261	9.859	9.015	-0.74593	down	1	1	hypothetical protein HMPREF9346_01119
B3-1000759	24987.8	18408.3	28444.8	-0.609401	down	0	0	RecName: Full=30S ribosomal protein S6; AltName: Full=Small ribosomal subunit protein bS6; Contains: RecName: Full=30S ribosomal protein S6, fully modified isoform; Contains: RecName: Full=30S ribosomal protein S6, non-modified isoform
B3-1000760	41014.6	27414.7	40967.2	-0.740144	down	2.66838e-148	1.71237e-146	primosomal replication protein N
B3-1000761	21299.6	15110.5	21690.2	-0.747296	down	1.54084e-45	3.94546e-44	30S ribosomal protein S18 {ECO:0000255|HAMAP-Rule:MF_00270}
B3-1000762	15126.2	11527.6	19330.3	-0.463474	down	2.8899e-274	3.06566e-272	MULTISPECIES: 50S ribosomal protein L9
B3-1000763	3.654	7.531	4.382	-1.3515	down	0.511376	0.693667	TRAP transporter substrate-binding protein
B3-1000765	3153.12	2918.97	2440.48	-1.31503	down	5.55931e-10	4.34545e-09	_
B3-1000766	1367.63	1275.51	1174.32	-1.17043	down	1	1	_
B3-1000767	7.573	6.722	7.854	-0.863846	down	0.0929469	0.189021	FAD-binding protein
B3-1000768	8.935	7.848	7.654	-1.13251	down	0.625407	0.790965	hypothetical protein
B3-1000769	7.721	12.056	0	-13.2717	down	0.0390625	0.0904843	hypothetical protein
B3-1000770	0	0	3.109	10.6032	up	0.015625	0.0401675	hypothetical protein
B3-1000771	4.213	2.368	9.384	0.511765	up	0.21004	0.370227	sugar phosphate isomerase/epimerase
B3-1000772	2.691	5.042	6.147	-0.331049	down	0.307456	0.489032	MULTISPECIES: 3-ketoacyl-ACP reductase
B3-1000773	74.537	82.158	56.344	-1.47559	down	0.277701	0.452991	TetR/AcrR family transcriptional regulator
B3-1000774	455.643	486.048	383.136	-1.29739	down	0.0124083	0.0326905	hypothetical protein
B3-1000775	1489.22	1159.5	1446.31	-0.872917	down	1.2086e-12	1.14224e-11	peptidyl-prolyl cis-trans isomerase
B3-1000776	1467.85	1473.2	1334.59	-1.13993	down	0.00105033	0.00339266	MULTISPECIES: D-serine/D-alanine/glycine transporter
B3-1000777	12.856	18.067	9.178	-1.75221	down	0.0789407	0.165058	MULTISPECIES: iron-sulfur cluster repair protein YtfE
B3-1000778	122.795	126.07	99.529	-1.32216	down	0.417907	0.610706	MULTISPECIES: DMT family transporter
B3-1000779	40.423	43.283	43.818	-0.933776	down	0.208185	0.367826	MULTISPECIES: SDR family oxidoreductase
B3-1000780	26.1	33.187	19.166	-1.62906	down	0.177001	0.322275	HxlR family transcriptional regulator
B3-1000781	97.107	98.136	87.242	-1.16216	down	0.719093	0.865844	2',3'-cyclic-nucleotide 2'-phosphodiesterase
B3-1000782	384.385	581.96	308.772	-1.64599	down	5.95617e-06	2.54816e-05	MULTISPECIES: 3'(2'),5'-bisphosphate nucleotidase CysQ
B3-1000783	2.337	2.919	0	-11.3603	down	0.0703125	0.15022	hypothetical protein
B3-1000784	108.784	81.537	62.496	-1.60657	down	0.103946	0.208454	MULTISPECIES: YtfJ family protein
B3-1000785	2494.62	3407.78	2725.07	-1.11501	down	0.174063	0.319371	hypothetical protein ECRN5871_1686
B3-1000786	240.629	212.52	200	-1.17998	down	0.623419	0.790835	CBS domain pair family protein
B3-1000787	466.066	509.603	333.493	-1.54873	down	1.67987e-06	7.59301e-06	peptide-methionine (S)-S-oxide reductase
B3-1000788	138.045	122.811	101.418	-1.36292	down	0.106319	0.212719	autotransporter assembly complex protein TamA
B3-1000789	177.574	160.385	155.669	-1.11836	down	0.328077	0.515521	MULTISPECIES: autotransporter assembly complex protein TamB
B3-1000790	1096.6	1050.76	870.063	-1.30337	down	0.848061	0.956854	Chain A, Solution NMR Structure of Protein ytfP from Escherichia coli. Northeast Structural Genomics Consortium Target ER111
B3-1000791	65.315	15.298	27.977	-1.5267	down	0.454498	0.64637	_
B3-1000792	4446.38	3753.52	4417.72	-0.892306	down	3.43543e-19	4.44213e-18	MULTISPECIES: inorganic pyrophosphatase
B3-1000793	24.16	18.108	16.558	-1.35193	down	1	1	hypothetical protein HMPREF9552_03476
B3-1000794	59.583	73.453	43.657	-1.60749	down	0.000379781	0.00130995	ABC transporter periplasmic-binding protein ytfQ
B3-1000795	42.06	47.376	44.94	-0.992824	down	0.535526	0.71578	MULTISPECIES: sugar ABC transporter ATP-binding protein
B3-1000796	32.454	36.626	29.067	-1.24883	down	0.554387	0.733444	branched-chain amino acid transport system / permease component family protein
B3-1000797	40.923	53.403	30.676	-1.62048	down	0.0358213	0.084025	ORF_o323
B3-1000798	2385.09	2284.71	2225.03	-1.06954	down	0.337782	0.525371	fructose-1,6-bisphosphatase
B3-1000799	847.792	817.677	814.985	-1.03108	down	0.0727341	0.154112	L-alanyl-gamma-D-glutamyl-meso-diaminopimelate ligase
B3-1000800	591.915	544.924	502.682	-1.17731	down	0.00126036	0.0040143	hypothetical protein ECP03048165_4706
B3-1000801	784.32	761.394	678.671	-1.18749	down	0.53827	0.718319	MULTISPECIES: metalloprotease PmbA
B3-1000802	1567.43	1411.79	1204.44	-1.30656	down	0.101952	0.205089	MULTISPECIES: soluble cytochrome b562
B3-1000803	74.849	124.51	96.838	-1.04171	down	0.619207	0.789596	MULTISPECIES: anaerobic ribonucleoside-triphosphate reductase-activating protein
B3-1000804	171.016	289.651	242.095	-0.928145	down	1.64611e-06	7.4534e-06	MULTISPECIES: anaerobic ribonucleoside-triphosphate reductase
B3-1000805	6.434	4.822	11.391	0.0171971	up	0.0116727	0.030925	Trehalase 6-P hydrolase
B3-1000806	6.993	10.296	9.842	-0.812705	down	0.571587	0.75009	MULTISPECIES: PTS trehalose transporter subunit IIBC
B3-1000807	113.887	120.741	125.81	-0.899118	down	0.0131314	0.0343173	MULTISPECIES: HTH-type transcriptional regulator TreR
B3-1000808	438.504	424.902	525.48	-0.716401	down	2.20766e-49	5.97679e-48	MULTISPECIES: magnesium-translocating P-type ATPase
B3-1000809	4731.98	5195.76	4465.27	-1.15272	down	8.56672e-21	1.20026e-19	MULTISPECIES: 2-iminobutanoate/2-iminopropanoate deaminase
B3-1000810	1265.31	1683.87	1425.13	-1.04923	down	6.96752e-56	2.09348e-54	MULTISPECIES: aspartate carbamoyltransferase regulatory subunit
B3-1000811	2089.16	2602.2	2454.84	-0.934374	down	1.05708e-281	1.16908e-279	MULTISPECIES: aspartate carbamoyltransferase catalytic subunit
B3-1000812	118.383	141.163	90.662	-1.5174	down	0.0875984	0.180046	putative endoribonuclease
B3-1000813	101.471	83.884	103.123	-0.845912	down	7.88441e-05	0.000299804	MULTISPECIES: SDR family oxidoreductase
B3-1000814	59.789	54.897	34.831	-1.71919	down	0.375092	0.564647	MULTISPECIES: TetR/AcrR family transcriptional regulator
B3-1000815	9.865	27.728	4.226	-3.15249	down	0.226562	0.392165	YhcH/YjgK/YiaL family protein
B3-1000816	6925.4	7264.84	5658.08	-1.32652	down	1.05998e-08	5.93726e-08	_
B3-1000817	3380.49	3105.58	2615.95	-1.31001	down	1.28878e-09	8.57757e-09	_
B3-1000818	17.669	16.554	12.11	-1.49861	down	0.814529	0.931352	Uncharacterised protein
B3-1000819	0	2.689	1.229	-1.12831	down	0.6875	0.83947	gluconate 5-dehydrogenase
B3-1000820	25.829	27.224	24.433	-1.11854	down	0.781077	0.910731	MULTISPECIES: TRAP transporter large permease subunit
B3-1000821	57.592	43.3	43.857	-1.2019	down	0.643687	0.806432	L-idonate Regulatory protein
B3-1000822	313.325	348.016	242.513	-1.44732	down	0.000306321	0.00107078	MULTISPECIES: DUF853 domain-containing protein
B3-1000823	468.285	455.33	498.383	-0.890034	down	0.000378444	0.00130621	LPS export ABC transporter permease LptG
B3-1000824	473.532	469.402	432.235	-1.12534	down	0.64945	0.810332	MULTISPECIES: LPS export ABC transporter permease LptF
B3-1000825	5.506	0	4.717	-0.223047	down	0.625	0.790835	Hypothetical protein c5361
B3-1000826	807.541	789.6	725.624	-1.1382	down	0.000215212	0.000772563	leucyl aminopeptidase
B3-1000827	430.885	443.655	376.697	-1.21512	down	0.120595	0.236727	DNA polymerase III, chi subunit
B3-1000828	1299.23	1197.91	1333.35	-0.905218	down	3.76554e-36	8.15552e-35	valine--tRNA ligase
B3-1000829	2.87	0	0	-10.4878	down	0.5	0.686295	Inner membrane protein yjgN
B3-1000831	6900.48	7270.68	5644.73	-1.32798	down	7.98563e-09	4.73851e-08	_
B3-1000832	3382.37	3102.06	2614.34	-1.31053	down	1.17644e-09	8.27099e-09	_
B3-1000833	2.819	0	1.207	-1.22239	down	1	1	MULTISPECIES: GNAT family N-acetyltransferase
B3-1000834	485.455	394.182	358.977	-1.29301	down	1.23683e-08	6.79605e-08	MULTISPECIES: regulator of ribonuclease activity B
B3-1000835	407.096	431.736	432.92	-0.954278	down	0.000560233	0.0018812	MULTISPECIES: ornithine carbamoyltransferase
B3-1000837	6900.48	7270.68	5644.73	-1.32798	down	7.46413e-09	4.47504e-08	_
B3-1000838	3380.49	3105.58	2614.34	-1.3109	down	1.09639e-09	7.89337e-09	_
B3-1000839	3380.49	3107.34	2617.56	-1.30951	down	1.40836e-09	9.23159e-09	_
B3-1000840	6922.29	7273.6	5652.74	-1.32845	down	7.24188e-09	4.36191e-08	_
B3-1000842	1.377	2.579	1.769	-1.16021	down	0.507812	0.690816	MULTISPECIES: L-idonate 5-dehydrogenase
B3-1000843	8.816	5.9	10.789	-0.447753	down	0.458258	0.650294	MULTISPECIES: gluconokinase
B3-1000844	74.512	82.859	36.391	-2.11246	down	3.19382e-05	0.000126343	MULTISPECIES: aldehyde reductase Ahr
B3-1000845	0	0	0	0	up	0.5	0.686295	hypothetical protein
B3-1000846	122.243	139.848	110.237	-1.24944	down	0.114482	0.227041	DUF4102 domain-containing protein
B3-1000847	1628.74	1763.24	1520.9	-1.1572	down	0.671291	0.829026	_
B3-1000848	1221.34	1256.29	1024.22	-1.27442	down	0.00497871	0.014196	_
B3-1000849	342.256	336.035	295.218	-1.20012	down	0.175857	0.321527	_
B3-1000850	544.208	496.628	505.578	-1.04173	down	1	1	_
B3-1000851	353.45	390.586	349.384	-1.09055	down	0.172543	0.317143	_
B3-1000852	12.798	23.981	0	-14.1667	down	0.507812	0.690816	hypothetical protein, partial
B3-1000853	36.995	31.194	26.147	-1.38283	down	1	1	MULTISPECIES: iron-dicitrate ABC transporter ATP-binding subunit
B3-1000854	23.751	18.775	27.342	-0.637189	down	0.0251114	0.0613965	MULTISPECIES: iron-dicitrate ABC transporter permease FecD
B3-1000855	33.417	23.315	36.547	-0.634382	down	0.00174037	0.00541056	Fe3+ dicitrate ABC transporter permease
B3-1000856	114.843	81.066	97.712	-1.00356	down	0.415679	0.608647	MULTISPECIES: Fe(3+)-dicitrate ABC transporter substrate-binding protein FecB
B3-1000857	102.955	98.749	90.295	-1.1595	down	0.451184	0.645824	TonB-dependent siderophore receptor
B3-1000858	69.987	92.777	103.97	-0.646604	down	4.70153e-08	2.46357e-07	MULTISPECIES: fec operon regulator FecR
B3-1000859	149.68	122.387	185.351	-0.553697	down	0.000176655	0.000641685	MULTISPECIES: RNA polymerase sigma factor FecI
B3-1000860	55.568	38.48	31.046	-1.59893	down	0.142071	0.270409	putative transposase
B3-1000861	16.912	19.014	8.693	-2.04685	down	0.118469	0.233436	_
B3-1000862	3068.61	3161.04	2596.84	-1.26239	down	0.00158386	0.00495959	_
B3-1000863	3303.45	3045.72	2558	-1.31155	down	6.89578e-10	5.33397e-09	_
B3-1000864	0	2.264	2.07	-0.129124	down	1	1	hypothetical protein ECB_04162
B3-1000865	6922.29	7270.68	5652.74	-1.32815	down	7.69087e-09	4.60036e-08	_
B3-1000866	3380.49	3105.58	2615.95	-1.31001	down	1.18664e-09	8.27938e-09	_
B3-1000867	1.547	2.175	0.663	-2.48543	down	0.21875	0.381437	putative 9-O-acetyl-N-acetylneuraminate esterase
B3-1000868	7.155	10.969	5.572	-1.70128	down	0.488456	0.678931	conserved hypothetical protein
B3-1000869	1.294	0	0	-9.33985	down	1	1	N-acetylnuraminic acid outer membrane channel protein
B3-1000870	6866.21	7235.66	5610.04	-1.3298	down	7.64371e-09	4.57742e-08	_
B3-1000871	1208.26	1105.62	914.375	-1.33945	down	0.000149012	0.000547009	_
B3-1000873	84.714	111.931	96.766	-1.02301	down	0.0559337	0.123406	tyrosine recombinase
B3-1000874	3188.82	2952.42	2466.24	-1.31622	down	4.48361e-10	3.56903e-09	_
B3-1000875	1199.41	1173.35	1006.18	-1.23768	down	0.0267978	0.0651824	IS1 transposase
B3-1000876	1.32	1.649	1.885	-0.654854	down	0.629059	0.792829	Outer membrane usher protein fimD
B3-1000877	1822.25	1930.8	1507.82	-1.3156	down	1.43262e-15	1.56117e-14	_
B3-1000878	181.49	198.522	144.432	-1.39564	down	0.00765753	0.0208834	fimbrial biogenesis outer membrane usher protein
B3-1000879	169.883	181.723	144.392	-1.28396	down	0.862468	0.967021	type 1 fimbrial protein
B3-1000880	101.67	143.535	95.453	-1.36111	down	0.304225	0.485227	fimbrial morphology
B3-1000881	71.653	97.049	56.714	-1.57267	down	0.00446015	0.0128442	protein FimH
B3-1000882	1.585	4.456	3.169	-0.930327	down	1	1	gluconate transporter GntP
B3-1000883	21.579	14.601	25.162	-0.523911	down	0.0818617	0.170071	uxuA
B3-1000884	30.629	18.675	28.739	-0.778653	down	0.0511005	0.113902	MULTISPECIES: fructuronate reductase
B3-1000885	3.643	0	3.121	-0.222986	down	1	1	hypothetical protein
B3-1000886	158.762	170.24	150.948	-1.12403	down	0.602128	0.777798	MULTISPECIES: Uxu operon transcriptional regulator
B3-1000888	3380.49	3105.58	2614.34	-1.3109	down	1.09639e-09	7.89337e-09	_
B3-1000889	6903.6	7264.84	5647.4	-1.32702	down	8.43926e-09	4.94912e-08	_
B3-1000890	67.754	80.918	49.752	-1.57927	down	0.0282149	0.0680562	penicillin G acylase
B3-1000891	63.024	55.856	62.748	-0.921843	down	0.232635	0.399088	_
B3-1000892	547.811	550.219	464.337	-1.24167	down	0.509692	0.692648	_
B3-1000893	65.61	62.361	39.916	-1.68073	down	0.00229594	0.0069832	penicillin G acylase
B3-1000894	175.162	229.477	155.784	-1.37708	down	0.00137009	0.00434252	MULTISPECIES: GTPase
B3-1000895	100.974	120.7	65.624	-1.75611	down	0.0870891	0.179188	conserved hypothetical protein
B3-1000896	170.722	398.175	145.692	-1.96523	down	3.04135e-23	4.62249e-22	MULTISPECIES: carbon starvation protein A
B3-1000897	24.923	25.945	10.676	-2.25217	down	0.0363432	0.0849042	MULTISPECIES: 4-hydroxyphenylacetate 3-monooxygenase reductase component
B3-1000898	9.311	3.739	3.988	-1.70981	down	0.391528	0.580425	4-hydroxyphenylacetate 3-monooxygenase, oxygenase component
B3-1000899	0	2.61	0	-10.3509	down	0.289062	0.467794	MULTISPECIES: 4-hydroxyphenylacetate 3-monooxygenase oxygenase
B3-1000900	30.475	12.08	22.091	-0.945807	down	0.734342	0.878102	4-hydroxyphenylacetate catabolism regulatory protein HpaA
B3-1000901	1642.62	1771.37	1524.62	-1.16301	down	0.595739	0.772425	_
B3-1000902	1779.26	1816.35	1345.55	-1.41804	down	1.40354e-06	6.4109e-06	_
B3-1000903	16.713	15.658	14.318	-1.17676	down	0.663624	0.822685	MULTISPECIES: hypothetical protein
B3-1000904	10.317	9.182	10.606	-0.878395	down	0.515426	0.697522	MULTISPECIES: 4-hydroxyphenylacetate permease
B3-1000905	9.003	6.748	9.255	-0.76701	down	0.360378	0.548695	4-hydroxy-2-oxoheptanedioate aldolase
B3-1000906	10.369	16.192	7.403	-1.84285	down	0.409579	0.601412	2-oxo-hepta-3-ene-1,7-dioic acid hydratase
B3-1000907	3.729	12.227	4.791	-1.73528	down	0.607239	0.778472	MULTISPECIES: 5-carboxymethyl-2-hydroxymuconate Delta-isomerase
B3-1000908	11.672	7.811	14.998	-0.377401	down	0.0154323	0.0397311	MULTISPECIES: 3,4-dihydroxyphenylacetate 2,3-dioxygenase
B3-1000909	11.136	13.155	10.785	-1.17125	down	0.630634	0.793429	MULTISPECIES: 5-carboxymethyl-2-hydroxymuconate semialdehyde dehydrogenase
B3-1000910	5.506	7.738	3.774	-1.81063	down	0.770867	0.903141	MULTISPECIES: 4-hydroxyphenylacetate degradation bifunctional isomerase/decarboxylase
B3-1000911	34.977	41.593	23.05	-1.73193	down	0.28069	0.457089	homoprotocatechuate degradation operon regulator HpaR
B3-1000912	14.583	14.467	13.596	-1.09524	down	0.801339	0.92256	methyl-accepting chemotaxis protein
B3-1000913	54.237	39.577	38.423	-1.28779	down	0.424039	0.615287	L-galactonate transporter
B3-1000914	20.183	24.001	13.301	-1.73184	down	0.329137	0.516543	GntR family transcriptional regulator
B3-1000915	2.101	0.656	2.4	-0.199909	down	1	1	ORF_o345
B3-1000916	261.672	221.532	232.547	-1.0551	down	0.0497489	0.111415	MULTISPECIES: phosphoglycerol transferase I
B3-1000917	258.16	215.146	235.828	-1.00503	down	0.969414	1	DUF2501 domain-containing protein
B3-1000918	330.125	296.671	267.975	-1.22589	down	0.600191	0.775875	MULTISPECIES: DNA replication protein DnaC
B3-1000919	315.688	308.093	313.27	-0.993628	down	0.50538	0.690217	primosomal protein DnaT
B3-1000920	46.454	67.391	46.216	-1.30057	down	0.174532	0.319894	conserved hypothetical protein; putative membrane protein
B3-1000921	49.936	50.012	40.567	-1.30083	down	0.797551	0.920442	putative membrane protein
B3-1000922	6940.98	7276.52	5682.1	-1.32317	down	1.33343e-08	7.27301e-08	_
B3-1000923	3380.49	3100.3	2614.34	-1.30972	down	1.0637e-09	7.7875e-09	_
B3-1000924	9.165	5.725	9.16	-0.700803	down	1	1	DNA-binding response regulator
B3-1000925	11.383	19.197	8.777	-1.80055	down	0.575849	0.753781	DNA-binding transcriptional activator BglJ
B3-1000926	372.704	380.396	462.745	-0.702622	down	3.78216e-11	3.26573e-10	MULTISPECIES: hydroxamate siderophore iron reductase FhuF
B3-1000927	10.294	9.645	4.409	-2.17656	down	0.109375	0.217995	protein
B3-1000928	363.408	355.955	355.554	-1.01665	down	8.60739e-06	3.59945e-05	MULTISPECIES: 16S rRNA methyltransferase
B3-1000929	461.522	294.162	417.432	-0.856239	down	0.0362491	0.0847988	DNA polymerase III subunit psi
B3-1000930	278.081	171.209	204.198	-1.13767	down	0.289682	0.468211	MULTISPECIES: ribosomal-protein-alanine N-acetyltransferase
B3-1000931	492.389	425.987	426.316	-1.10716	down	0.0788866	0.165058	MULTISPECIES: dUMP phosphatase
B3-1000932	550.843	442.832	549.804	-0.853854	down	4.55619e-06	1.96867e-05	peptide chain release factor 3
B3-1000933	7274.63	7870.43	5864.01	-1.36889	down	2.02253e-19	2.62828e-18	molecular chaperone OsmY
B3-1000934	1558.71	1789.41	1213.64	-1.46401	down	9.57189e-06	3.98675e-05	MULTISPECIES: DUF1328 domain-containing protein
B3-1000935	747.494	766.678	670.403	-1.17543	down	0.729559	0.874192	patatin family protein
B3-1000936	516.168	514.197	488.052	-1.07805	down	0.498376	0.686295	MULTISPECIES: metal-dependent hydrolase
B3-1000937	22.197	32.35	12.677	-2.10511	down	0.0487247	0.109642	MULTISPECIES: YjjW family glycine radical enzyme activase
B3-1000938	25.188	32.18	29.033	-0.982503	down	0.901507	0.991789	MULTISPECIES: YjjI family glycine radical enzyme
B3-1000939	642.91	701.316	469.645	-1.51713	down	1.14734e-08	6.37167e-08	MULTISPECIES: 2-deoxyribose-5-phosphate aldolase
B3-1000940	638.355	745.46	486.624	-1.50777	down	3.88493e-14	3.98301e-13	Thymidine phosphorylase
B3-1000941	1840.16	1893.14	1669.92	-1.16067	down	0.00436704	0.012597	MULTISPECIES: phosphopentomutase
B3-1000942	1668.21	1892.93	1500.15	-1.24723	down	0.756727	0.892225	MULTISPECIES: purine-nucleoside phosphorylase
B3-1000943	47.353	48.802	52.738	-0.866494	down	1	1	XRE family transcriptional regulator
B3-1000944	229.083	219.864	229.762	-0.966399	down	0.0803443	0.167253	YtjB family periplasmic protein
B3-1000945	115.63	125.874	126.419	-0.933823	down	0.516231	0.698248	Smp protein precursor
B3-1000946	318.864	262.347	327.176	-0.828991	down	0.000163985	0.000597751	phosphoserine phosphatase SerB
B3-1000947	262.445	208.835	267.076	-0.819329	down	7.12666e-05	0.000271586	DNA repair protein RadA
B3-1000948	232.157	226.145	205.304	-1.15853	down	0.217664	0.380565	multifunctional transcriptional regulator/nicotinamide-nucleotide adenylyltransferase/ribosylnicotinamide kinase NadR
B3-1000949	1157.09	1105.1	1156.43	-0.968042	down	5.8282e-12	5.26869e-11	MULTISPECIES: energy-dependent translational throttle protein EttA
B3-1000950	152.904	159.512	114.58	-1.4471	down	1.47946e-05	6.0458e-05	soluble lytic murein transglycosylase
B3-1000951	141.103	192.698	129.078	-1.37073	down	0.155199	0.290293	MULTISPECIES: Trp operon repressor
B3-1000952	149.818	126.579	126.057	-1.13265	down	0.565101	0.744303	conserved hypothetical protein
B3-1000953	337.611	296.797	350.269	-0.856944	down	0.00141582	0.00447381	phosphoglycerate mutase GpmB
B3-1000954	1830.44	1885.53	1519.18	-1.29045	down	3.84673e-08	2.02381e-07	MULTISPECIES: right origin-binding protein
B3-1000955	224.778	168.476	198.985	-0.982795	down	1	1	CreA protein
B3-1000956	214.119	202.538	216.947	-0.941511	down	0.0348517	0.0821506	MULTISPECIES: DNA-binding response regulator
B3-1000957	41.87	44.365	39.286	-1.13422	down	0.792191	0.917107	MULTISPECIES: two-component system sensor histidine kinase CreC
B3-1000958	11.025	13.28	5.397	-2.17061	down	0.00406512	0.0118577	MULTISPECIES: cell envelope integrity protein CreD
B3-1000959	6176.72	6839.52	5239.81	-1.31273	down	0.000546315	0.0018404	MULTISPECIES: DNA-binding response regulator
B3-1000960	64.103	75.557	57.574	-1.2784	down	0.115113	0.228032	MULTISPECIES: tRNA/rRNA methyltransferase
B3-1000962	944.18	977.553	1033.95	-0.894242	down	1.53496e-81	5.95427e-80	MULTISPECIES: bifunctional aspartate kinase/homoserine dehydrogenase I
B3-1000963	905.192	857.352	920.266	-0.937535	down	5.73226e-31	1.10357e-29	MULTISPECIES: homoserine kinase
B3-1000964	782.045	735.288	950.354	-0.675	down	1.08835e-73	3.92866e-72	MULTISPECIES: threonine synthase
B3-1000965	36.995	46.214	69.725	-0.255057	down	0.0220186	0.0545272	DUF2502 domain-containing protein
B3-1000966	193.801	190.994	176.993	-1.12039	down	0.365451	0.554309	MULTISPECIES: peroxide stress protein YaaA
B3-1000967	32.358	31.795	14.875	-2.10848	down	0.0270735	0.0658224	sodium:alanine symporter family protein
B3-1000968	47.642	54.104	49.472	-1.04026	down	0.93408	1	amino-acid carrier alsT domain protein
B3-1000969	4817.22	5155.74	5027.55	-0.988167	down	9.46424e-09	5.46006e-08	transaldolase
B3-1000970	297.165	293.129	276.313	-1.09512	down	0.453931	0.64637	MULTISPECIES: molybdopterin adenylyltransferase
B3-1000971	610.079	558.676	539.825	-1.11441	down	0.784808	0.913647	MULTISPECIES: succinate-acetate/proton symporter SatP
B3-1000972	6.964	5.592	7.67	-0.710932	down	1	1	MULTISPECIES: acidic protein MsyB
B3-1000973	3.508	14.788	3.005	-2.60529	down	0.480682	0.672386	MULTISPECIES: DUF2541 family protein
B3-1000974	20879.1	19457.6	18591.8	-1.11743	down	0.194403	0.347253	molecular chaperone DnaK
B3-1000975	4294.44	4140.58	4028.76	-1.06606	down	0.486519	0.678276	molecular chaperone DnaJ
B3-1000976	317.943	380.275	420.162	-0.732729	down	0.418772	0.610939	regulatory protein mokC
B3-1000977	1164.1	1298.82	925.259	-1.41244	down	6.44773e-16	7.14612e-15	putative transposase
B3-1000978	1682.35	1504.8	1519.94	-1.06825	down	0.000247081	0.000879074	_
B3-1000979	1567.46	1445.21	1419.86	-1.0853	down	0.228612	0.394923	_
B3-1000980	244.874	299.315	204.226	-1.41393	down	0.000382927	0.00131906	hypothetical protein SSON_0020
B3-1000981	819.855	874.764	723.225	-1.22844	down	0.329323	0.516543	sodium:proton antiporter
B3-1000982	280.67	305.563	242.464	-1.2737	down	0.00224736	0.00684346	MULTISPECIES: transcriptional activator NhaR
B3-1000983	0	0.693	1.268	0.869744	up	0.625	0.790835	MULTISPECIES: hypothetical protein
B3-1000985	6906.71	7264.84	5652.74	-1.32598	down	9.65e-09	5.54262e-08	_
B3-1000986	3382.37	3102.06	2614.34	-1.31053	down	1.17644e-09	8.27099e-09	_
B3-1000987	2352.38	2207.54	2679.41	-0.767095	down	0.0365401	0.0852877	MULTISPECIES: 30S ribosomal protein S20, partial
B3-1000988	838.483	835.031	794.552	-1.07467	down	0.0128157	0.0336105	MULTISPECIES: bifunctional riboflavin kinase/FMN adenylyltransferase
B3-1000989	2026.25	1842.65	2076.76	-0.897594	down	5.46355e-48	1.45639e-46	MULTISPECIES: isoleucine--tRNA ligase
B3-1000990	1489.47	1493.64	1740.71	-0.777142	down	6.30157e-31	1.19984e-29	MULTISPECIES: lipoprotein signal peptidase
B3-1000991	694.513	621.116	742.383	-0.825515	down	0.000812303	0.00268597	Chain A, Crystal Structure Of The Ppiase-Chaperone Slpa With The Chaperone Binding Site Occupied By The Linker Of The Purification Tag
B3-1000992	783.493	728.461	924.603	-0.709507	down	7.94802e-22	1.14761e-20	IspH protein
B3-1000993	82.286	82.913	84.46	-0.967848	down	0.0447197	0.101464	MULTISPECIES: non-specific ribonucleoside hydrolase RihC
B3-1000994	212.571	217.779	197.655	-1.12252	down	0.619312	0.789596	MULTISPECIES: 4-hydroxy-tetrahydrodipicolinate reductase
B3-1000996	2646.61	2957.06	3196.43	-0.80991	down	7.81982e-283	8.8364e-281	carbamoyl-phosphate synthase small subunit
B3-1000997	2033.67	1883.26	2551.32	-0.618478	down	0	0	carbamoyl phosphate synthase large subunit
B3-1000998	3380.49	3102.06	2614.34	-1.31011	down	1.26783e-09	8.51446e-09	_
B3-1000999	6900.48	7273.6	5647.4	-1.3276	down	8.02103e-09	4.74867e-08	_
B3-1001000	198.371	245.809	169.944	-1.38607	down	0.382354	0.571936	Uncharacterised protein
B3-1001001	8.968	13.444	10.756	-1.05899	down	0.584665	0.761485	transcriptional regulator of cai operon
B3-1001002	9.615	5.63	4.119	-1.88746	down	1	1	carnitine operon protein CaiE
B3-1001003	11.123	5.211	8.168	-0.999647	down	1	1	carnitinyl-CoA dehydratase
B3-1001004	10.513	4.282	7.832	-0.917484	down	0.801306	0.92256	ATP-dependent acyl-CoA ligase
B3-1001005	4.166	5.204	3.569	-1.39203	down	0.541256	0.721397	L-carnitine CoA-transferase, partial
B3-1001006	5.506	0	14.151	1.36151	up	0.625	0.790835	crotonobetainyl-CoA:carnitine CoA-transferase
B3-1001007	17.4	19.213	14.374	-1.34877	down	0.072757	0.154112	MULTISPECIES: crotonobetainyl-CoA dehydrogenase
B3-1001008	4.237	1.985	1.815	-1.77628	down	1	1	MULTISPECIES: L-carnitine/gamma-butyrobetaine antiporter
B3-1001009	4.401	1.649	0	-11.5632	down	0.34375	0.532601	protein FixA
B3-1001010	6.032	0.706	1.938	-1.79669	down	0.523467	0.703824	MULTISPECIES: protein FixB
B3-1001011	6.623	4.654	6.147	-0.875215	down	1	1	MULTISPECIES: FAD-dependent oxidoreductase
B3-1001012	0	4.621	4.226	-0.128854	down	1	1	MULTISPECIES: ferredoxin-like protein FixX
B3-1001013	1.034	3.875	4.429	-0.148384	down	0.42395	0.615287	MULTISPECIES: MFS transporter
B3-1001014	1.273	1.193	1.091	-1.17505	down	0.289062	0.467794	putative metabolite transport yaaU domain protein
B3-1001015	76.247	100.261	60.736	-1.53908	down	0.0836886	0.173174	MULTISPECIES: glutathione-regulated potassium-efflux system ancillary protein KefF
B3-1001016	83.878	100.376	81.331	-1.1798	down	0.183418	0.331158	MULTISPECIES: glutathione-regulated potassium-efflux system protein KefC
B3-1001017	317.29	292.767	303.74	-1.0061	down	0.391795	0.580544	glutathione-regulated potassium-efflux system protein KefC
B3-1001018	360.626	379.712	303.172	-1.28804	down	0.137054	0.262482	MULTISPECIES: diadenosine tetraphosphatase
B3-1001019	572.184	595.237	422.577	-1.46603	down	0.0330008	0.0783602	dimethyladenosine transferase (S-adenosylmethionine-6-N',N'-adenosyl (rRNA) dimethyltransferase)
B3-1001020	1174.32	1199.81	1117.82	-1.08671	down	2.37885e-06	1.05776e-05	MULTISPECIES: ribosomal RNA small subunit methyltransferase A
B3-1001021	949.933	858.404	843.924	-1.09948	down	0.0173814	0.0441585	MULTISPECIES: 4-hydroxythreonine-4-phosphate dehydrogenase
B3-1001022	2044.24	1870.28	2061.47	-0.925166	down	2.11544e-26	3.54712e-25	MULTISPECIES: chaperone SurA
B3-1001023	1161.21	1208.89	1064.31	-1.15502	down	0.695078	0.845347	MULTISPECIES: LPS-assembly protein LptD
B3-1001024	198.466	220.196	184.194	-1.18455	down	0.798011	0.920523	co-chaperone DjlA
B3-1001025	964.283	723.964	934.893	-0.852651	down	0.162355	0.3014	bifunctional tRNA pseudouridine(32) synthase/23S rRNA pseudouridine(746) synthase RluA
B3-1001026	746.949	586.274	676.96	-0.977774	down	0.827212	0.941916	RNA polymerase-associated protein RapA
B3-1001027	115.665	135.813	87.965	-1.51541	down	0.00096866	0.0031489	DNA polymerase II
B3-1001028	26.534	14.342	10.492	-1.96176	down	0.0151341	0.0390601	MULTISPECIES: L-ribulose-5-phosphate 4-epimerase
B3-1001029	25.52	32.322	26.721	-1.11409	down	0.803023	0.922733	ribulokinase
B3-1001030	16.703	21.126	13.236	-1.51488	down	0.189505	0.340141	MULTISPECIES: ribulokinase
B3-1001031	64.791	64.45	50.709	-1.34972	down	0.501728	0.687758	arabinose operon transcriptional regulator AraC
B3-1001032	176.414	190.511	210.791	-0.799666	down	0.000727699	0.00242008	MULTISPECIES: DedA family protein
B3-1001033	104.665	95.205	86.184	-1.21355	down	0.920261	1	MULTISPECIES: thiamine import ATP-binding protein ThiQ
B3-1001034	178.566	163.995	153.733	-1.15592	down	0.298646	0.479126	thiamine/thiamine pyrophosphate ABC transporter permease ThiP
B3-1001035	271.415	247.527	233.757	-1.15056	down	0.735952	0.878209	MULTISPECIES: thiamine ABC transporter substrate binding subunit
B3-1001036	52.758	54.653	42.258	-1.3458	down	0.591919	0.768815	MULTISPECIES: transcriptional regulator
B3-1001038	68.738	87.061	58.343	-1.41702	down	0.0498316	0.111552	MFS transporter
B3-1001039	6916.06	7267.76	5658.08	-1.32586	down	9.18644e-09	5.32937e-08	_
B3-1001040	3382.37	3107.34	2617.56	-1.30993	down	1.4193e-09	9.29161e-09	_
B3-1001041	219.184	231.711	246.015	-0.87404	down	5.61097e-06	2.40642e-05	3-isopropylmalate dehydratase small subunit
B3-1001042	258.567	238.452	271.462	-0.872546	down	4.08484e-18	5.03152e-17	3-isopropylmalate dehydratase large subunit
B3-1001043	312.219	278.503	318.186	-0.892605	down	2.24381e-06	1.00028e-05	3-isopropylmalate dehydrogenase
B3-1001044	233.603	257.387	236.901	-1.0514	down	0.00146794	0.00462444	2-isopropylmalate synthase
B3-1001045	34.512	27.822	20.627	-1.59539	down	0.0713533	0.151881	transcriptional regulator LeuO
B3-1001046	147.413	147.37	150.276	-0.972029	down	0.087112	0.179188	MULTISPECIES: acetolactate synthase 3 large subunit
B3-1001047	49.086	56.809	55.656	-0.928001	down	0.739882	0.881684	MULTISPECIES: acetolactate synthase small subunit
B3-1001048	1510.35	1530.94	1395.03	-1.12438	down	0.000549582	0.00185021	DNA-binding transcriptional regulator FruR
B3-1001049	6978.36	7320.3	5708.79	-1.32462	down	1.64201e-08	8.85389e-08	_
B3-1001050	3275.26	3001.71	2493.6	-1.33184	down	2.17306e-11	1.89523e-10	IS1 ORF
B3-1001051	478.174	355.214	426.885	-0.965138	down	0.0883986	0.181547	MULTISPECIES: transcriptional regulator MraZ
B3-1001052	1221.53	1006.7	1060.05	-1.07177	down	0.529877	0.711155	MULTISPECIES: ribosomal RNA small subunit methyltransferase H
B3-1001053	469.65	401.835	407.336	-1.09725	down	0.188584	0.338838	S-adenosyl-methyltransferase MraW
B3-1001054	509.308	441.772	433.224	-1.13445	down	0.901539	0.991789	MULTISPECIES: peptidoglycan glycosyltransferase FtsI
B3-1001055	1015	963.592	1110.47	-0.833304	down	8.6908e-21	1.21438e-19	UDP-N-acetylmuramoyl-L-alanyl-D-glutamate--2,6-diaminopimelate ligase
B3-1001056	957.517	862.335	1037.47	-0.810754	down	7.51626e-25	1.20585e-23	MULTISPECIES: UDP-N-acetylmuramoyl-tripeptide--D-alanyl-D-alanine ligase
B3-1001057	832.944	878.707	1009.13	-0.76228	down	1.6317e-30	3.05093e-29	MULTISPECIES: phospho-N-acetylmuramoyl-pentapeptide-transferase
B3-1001058	894.209	869.624	1063.16	-0.730354	down	3.12524e-42	7.41781e-41	MULTISPECIES: UDP-N-acetylmuramoyl-L-alanine--D-glutamate ligase
B3-1001059	545.988	528.644	652.499	-0.719793	down	9.24793e-26	1.52606e-24	MULTISPECIES: lipid II flippase FtsW
B3-1001060	432.03	445.567	500.098	-0.811345	down	7.87593e-08	4.06545e-07	undecaprenyldiphospho-muramoylpentapeptide beta-N-acetylglucosaminyltransferase
B3-1001061	643.407	601.459	686.017	-0.859672	down	4.94804e-12	4.51226e-11	MULTISPECIES: UDP-N-acetylmuramate--L-alanine ligase
B3-1001062	776.623	834.562	776.33	-1.05338	down	0.168317	0.311245	D-alanine--D-alanine ligase
B3-1001063	635.08	608.624	549.197	-1.17924	down	0.044894	0.10177	MULTISPECIES: cell division protein FtsQ
B3-1001064	547.767	566.951	569.485	-0.968947	down	0.000293791	0.00103045	RecName: Full=Cell division protein FtsA
B3-1001065	2894.83	2970.98	2796.4	-1.06876	down	0.258309	0.431317	MULTISPECIES: cell division protein FtsZ
B3-1001066	21444.3	21112	22710.4	-0.90602	down	5.44634e-276	5.89794e-274	UDP-3-O-acyl-N-acetylglucosamine deacetylase
B3-1001067	985.719	831.852	750.289	-1.27649	down	0.00151396	0.00476076	secretion monitor protein
B3-1001068	1112.96	852.633	1186.21	-0.728598	down	8.9403e-20	1.17948e-18	preprotein translocase subunit SecA
B3-1001069	50.996	49.485	74.894	-0.423991	down	0.0329475	0.0783087	8-oxo-dGTP diphosphatase MutT
B3-1001070	430.483	389.878	470.212	-0.802945	down	0.091382	0.186495	Chain A, Solution NMR Structure of Zinc Finger Protein yacG from Escherichia coli. Northeast Structural Genomics Consortium Target ET92
B3-1001071	473.532	403.404	404.856	-1.11506	down	0.698677	0.84893	MULTISPECIES: cell division protein ZapD
B3-1001072	215.034	251.833	167.561	-1.47831	down	0.000554877	0.00186562	MULTISPECIES: dephospho-CoA kinase
B3-1001073	1899.57	1778.44	1480.47	-1.31287	down	2.01071e-08	1.0786e-07	MULTISPECIES: guanosine monophosphate reductase
B3-1001074	12.399	14.936	13.152	-1.05535	down	0.687885	0.839744	MULTISPECIES: type IV pilin biogenesis protein
B3-1001075	9.225	12.004	8.781	-1.27339	down	0.656992	0.8162	MULTISPECIES: type II secretion system protein GspE
B3-1001076	3.221	4.527	9.659	0.317976	up	0.301758	0.483222	MULTISPECIES: major pilin subunit
B3-1001077	555.367	555.313	500.966	-1.14866	down	0.448226	0.64308	MULTISPECIES: carboxylating nicotinate-nucleotide diphosphorylase
B3-1001078	335.847	379.759	259.058	-1.46588	down	0.000606266	0.00203052	MULTISPECIES: 1,6-anhydro-N-acetylmuramyl-L-alanine amidase AmpD
B3-1001079	304.057	347.14	266.89	-1.28684	down	0.0926744	0.188573	signaling modulator of AmpD, AmpE
B3-1001080	461.642	536.648	543.408	-0.877421	down	1.62799e-13	1.60881e-12	MULTISPECIES: aromatic amino acid transporter AroP
B3-1001082	1182.9	810.757	1084.98	-0.877751	down	8.77947e-16	9.66858e-15	MULTISPECIES: pyruvate dehydrogenase complex repressor
B3-1001083	8679.55	6111.24	8454.73	-0.806869	down	3.82319e-157	2.5809e-155	MULTISPECIES: pyruvate dehydrogenase (acetyl-transferring), homodimeric type
B3-1001084	7826.41	5357.6	7854.06	-0.747279	down	2.71229e-214	2.38958e-212	MULTISPECIES: pyruvate dehydrogenase complex dihydrolipoyllysine-residue acetyltransferase
B3-1001085	9002.46	7540.76	8289.18	-0.996939	down	1.55367e-23	2.36833e-22	dihydrolipoamide dehydrogenase
B3-1001086	11.717	12.113	11.423	-1.06071	down	0.447806	0.642655	MULTISPECIES: DUF3300 domain-containing protein
B3-1001087	11099.3	10009.1	12075.8	-0.805698	down	0	0	aconitate hydratase 2
B3-1001088	66.529	56.832	48.614	-1.34341	down	0.131924	0.255113	hypothetical protein HMPREF9539_04855
B3-1001089	1556.4	1005.34	1579.07	-0.698052	down	5.17364e-24	8.05167e-23	MULTISPECIES: S-adenosylmethionine decarboxylase proenzyme
B3-1001090	1784.35	1180.52	1859.22	-0.673269	down	1.39635e-30	2.62029e-29	MULTISPECIES: polyamine aminopropyltransferase
B3-1001091	308.204	258.161	227.317	-1.31702	down	0.00496261	0.0141579	chaperone lipoprotein YacC, potentially involved in protein secretion
B3-1001092	83.349	70.796	66.697	-1.20857	down	0.0574992	0.126057	MULTISPECIES: multicopper oxidase CueO
B3-1001093	1348.11	1122.5	1198.44	-1.0437	down	0.000676225	0.00225322	MULTISPECIES: membrane-bound PQQ-dependent dehydrogenase, glucose/quinate/shikimate family
B3-1001094	739.397	701.42	665.169	-1.11509	down	0.303077	0.484737	hypoxanthine phosphoribosyltransferase
B3-1001095	1419.44	1310.4	1408.97	-0.954174	down	5.55907e-12	5.03415e-11	carbonate dehydratase
B3-1001096	388.48	381.198	364.975	-1.07645	down	0.957142	1	MULTISPECIES: ABC transporter ATPase
B3-1001097	473.532	557.589	541.424	-0.92938	down	0.0173434	0.0440837	MULTISPECIES: inner membrane transport permease YadH
B3-1001098	172.34	196.174	157.302	-1.22817	down	0.396693	0.585798	MULTISPECIES: PTS sugar transporter subunit IIA
B3-1001099	83.157	97.388	64.809	-1.47806	down	0.294438	0.473689	MULTISPECIES: polysaccharide deacetylase family protein
B3-1001100	1278.91	1458.47	1426.25	-0.940572	down	0.00077793	0.00258052	MULTISPECIES: aspartate 1-decarboxylase
B3-1001101	19.796	21.515	21.03	-0.97401	down	0.921949	1	MULTISPECIES: Rpn family recombination-promoting nuclease/putative transposase
B3-1001102	857.026	820.136	871.341	-0.944711	down	1.22447e-06	5.64757e-06	MULTISPECIES: pantoate--beta-alanine ligase
B3-1001103	585.214	539.082	571.005	-0.977444	down	0.306551	0.488191	MULTISPECIES: 3-methyl-2-oxobutanoate hydroxymethyltransferase
B3-1001104	9.797	26.007	11.191	-1.6776	down	0.255875	0.427803	fimbrial protein
B3-1001105	6944.1	7276.52	5674.09	-1.32552	down	1.18411e-08	6.52705e-08	_
B3-1001106	3382.37	3105.58	2614.34	-1.31132	down	1.01709e-09	7.56344e-09	_
B3-1001107	248.604	259.261	277.633	-0.871261	down	0.0118723	0.0313738	2-amino-4-hydroxy-6-hydroxymethyldihydropteridine diphosphokinase
B3-1001108	1018.35	912.173	1036.47	-0.89731	down	1.26302e-20	1.75071e-19	polynucleotide adenylyltransferase
B3-1001109	106.506	90.454	83.367	-1.24033	down	0.0447197	0.101464	MULTISPECIES: tRNA glutamyl-Q(34) synthetase GluQRS
B3-1001110	2411.27	2491.18	1946.97	-1.33228	down	2.55597e-13	2.49267e-12	MULTISPECIES: RNA polymerase-binding transcription factor DksA
B3-1001111	453.382	492.74	311.592	-1.60236	down	1.81324e-15	1.96359e-14	MULTISPECIES: DNA/RNA nuclease SfsA
B3-1001112	123.065	107.781	147.83	-0.642985	down	0.00736046	0.0201791	2'-5'-RNA ligase
B3-1001113	173.341	136.861	140.388	-1.14378	down	0.928455	1	ATP-dependent helicase
B3-1001115	501.271	435.517	505.532	-0.889918	down	1.68162e-11	1.47404e-10	MULTISPECIES: bifunctional glycosyl transferase/transpeptidase
B3-1001117	96.328	121.853	120.868	-0.852082	down	4.51697e-05	0.000175874	ferrichrome porin FhuA
B3-1001118	136.185	124.257	154.034	-0.757706	down	3.48813e-05	0.000137567	MULTISPECIES: Fe3+-hydroxamate ABC transporter ATP-binding protein FhuC
B3-1001119	60.587	73.942	67.612	-0.992545	down	0.212701	0.373143	MULTISPECIES: Fe(3+)-hydroxamate ABC transporter substrate-binding protein FhuD
B3-1001120	38.327	41.278	51.553	-0.626783	down	3.83342e-08	2.01885e-07	MULTISPECIES: Fe(3+)-hydroxamate ABC transporter permease FhuB
B3-1001121	1289.74	1253.56	1347.65	-0.916248	down	2.35028e-26	3.92821e-25	MULTISPECIES: glutamate-1-semialdehyde 2,1-aminomutase
B3-1001122	271.731	292.962	229.796	-1.29711	down	0.000266099	0.000941902	MULTISPECIES: ClC family H(+)/Cl(-) exchange transporter
B3-1001123	1647.07	1635.73	1696.77	-0.952132	down	0.876577	0.976521	iron-sulfur cluster insertion protein ErpA
B3-1001124	145.702	167.437	187.234	-0.741955	down	8.82774e-05	0.000334207	MULTISPECIES: hypothetical protein
B3-1001125	262.482	238.444	220.31	-1.18506	down	0.579562	0.758069	MULTISPECIES: cobalamin-binding protein
B3-1001126	1461.24	1266.22	1333.67	-1.03216	down	9.97886e-06	4.13637e-05	Chain A, Crystal Structure Of Escherichia Coli 5'-methylthioadenosine/s- Adenosyl Homocysteine Nucleosidase (mtan) Complexed With Butylthio- Dadme-immucillin-a
B3-1001127	104.813	117.051	84.181	-1.39809	down	0.00148857	0.00468376	MULTISPECIES: dGTPase
B3-1001128	224.305	264.792	338.204	-0.532224	down	1.42287e-13	1.41147e-12	MULTISPECIES: periplasmic serine endoprotease DegP
B3-1001129	179.721	162.635	154.492	-1.14795	down	0.336599	0.524315	conserved hypothetical protein
B3-1001130	932.38	1107.42	705.998	-1.53069	down	1.22037e-09	8.46925e-09	MULTISPECIES: DUF3461 family protein
B3-1001131	55.042	50.75	40.418	-1.38812	down	0.559727	0.737951	MULTISPECIES: phosphodiesterase YaeI
B3-1001132	2027.58	1914.97	1888.96	-1.06153	down	2.47401e-05	9.84678e-05	2,3,4,5-tetrahydropyridine-2,6-dicarboxylate N-succinyltransferase
B3-1001133	409.756	411.04	393.153	-1.06193	down	0.00227872	0.00693488	MULTISPECIES: bifunctional uridylyltransferase/uridylyl-removing protein
B3-1001134	994.417	988.596	1063.17	-0.899319	down	3.03884e-08	1.61183e-07	methionine aminopeptidase
B3-1001135	21649.4	15853.3	23702.6	-0.661952	down	0	0	MULTISPECIES: 30S ribosomal protein S2
B3-1001136	7499.81	5598.02	7663.52	-0.773249	down	2.15902e-51	6.06625e-50	MULTISPECIES: elongation factor Ts
B3-1001137	1534.09	1453.79	1583.3	-0.916187	down	4.4205e-08	2.31864e-07	MULTISPECIES: UMP kinase
B3-1001138	5744.76	5075.79	5245.4	-1.04465	down	1.6859e-05	6.85703e-05	ribosome recycling factor
B3-1001139	423.686	368.6	397.031	-0.996766	down	0.0888451	0.18232	Chain A, Ispc In Complex With An N-Methyl-Substituted Hydroxamic Acid
B3-1001140	2816.86	2366.45	2438.05	-1.08815	down	0.689848	0.841186	MULTISPECIES: (2E,6E)-farnesyl-diphosphate-specific ditrans,polycis-undecaprenyl-diphosphate synthase
B3-1001141	1577.06	1462.04	1610.64	-0.916014	down	1.87706e-10	1.53412e-09	MULTISPECIES: phosphatidate cytidylyltransferase
B3-1001142	1785.98	1629.52	1791.35	-0.93105	down	2.06676e-13	2.02316e-12	zinc metallopeptidase
B3-1001143	2902.79	2411.38	2829.96	-0.909063	down	3.36997e-33	6.86944e-32	MULTISPECIES: outer membrane protein assembly factor BamA
B3-1001144	7566.28	6864.32	7739.1	-0.898894	down	3.89325e-31	7.57944e-30	chaperone protein
B3-1001145	3501.64	3097.15	3778.58	-0.804359	down	1.82458e-89	7.83817e-88	UDP-3-O-(3-hydroxymyristoyl)glucosamine N-acyltransferase
B3-1001146	2155.82	1573.22	1992.34	-0.904342	down	0.0126425	0.0331969	(3R)-hydroxymyristoyl-[acyl carrier protein] dehydratase
B3-1001147	2239.82	1957.65	2635.34	-0.671533	down	4.40251e-75	1.623e-73	acyl-ACP--UDP-N-acetylglucosamine O-acyltransferase
B3-1001148	409.24	424.542	466.578	-0.837549	down	1.03914e-09	7.6725e-09	MULTISPECIES: lipid-A-disaccharide synthase
B3-1001149	425.941	307.66	404.654	-0.858304	down	0.00134983	0.0042914	ribonuclease HII
B3-1001150	463.743	400.474	427.512	-1.01543	down	0.0076946	0.0209634	DNA polymerase III subunit alpha
B3-1001151	2181.95	1955.55	2304.73	-0.844156	down	1.68321e-32	3.35223e-31	MULTISPECIES: acetyl-CoA carboxylase carboxyl transferase subunit alpha
B3-1001152	650.973	613.405	638.73	-0.985147	down	5.03959e-07	2.41436e-06	_
B3-1001153	167.46	209.4	105.396	-1.83819	down	1.27241e-16	1.47634e-15	MULTISPECIES: lysine decarboxylase LdcC
B3-1001154	275.013	312.265	244.964	-1.26147	down	0.609603	0.78034	MULTISPECIES: VOC family protein
B3-1001155	169.509	184.429	157.866	-1.16479	down	0.956186	1	MULTISPECIES: tRNA lysidine(34) synthetase TilS
B3-1001156	1130.9	1302.26	990.321	-1.29686	down	0.504876	0.690072	protein rof
B3-1001157	961.199	1072.72	820.429	-1.30981	down	0.260593	0.434154	MULTISPECIES: YaeP family protein
B3-1001158	144.401	143.822	117.021	-1.3004	down	0.31232	0.495717	MULTISPECIES: YaeQ family protein
B3-1001159	78.922	96.447	94.069	-0.898588	down	0.922685	1	peptidyl-tRNA hydrolase domain protein
B3-1001160	136.865	149.757	119.819	-1.25828	down	0.114556	0.227102	MULTISPECIES: copper homeostasis/adhesion lipoprotein NlpE
B3-1001161	18.08	15.326	15.489	-1.10876	down	0.912157	0.999239	conserved hypothetical protein
B3-1001162	1438.97	1241.27	1613.54	-0.732134	down	6.84648e-73	2.43754e-71	proline--tRNA ligase
B3-1001163	339.097	339.321	368.716	-0.879661	down	1.1334e-08	6.30099e-08	MULTISPECIES: tRNA (N6-threonylcarbamoyladenosine(37)-N6)-methyltransferase TrmO
B3-1001164	808.616	768.876	675.55	-1.2235	down	0.0489007	0.109894	outer membrane lipoprotein
B3-1001165	695.5	791.075	770.332	-0.948438	down	4.26417e-05	0.000166781	MetQ/NlpA family lipoprotein
B3-1001166	279.123	284.916	265.176	-1.08884	down	0.878522	0.977431	D-methionine ABC transporter permease MetI
B3-1001167	160.368	194.099	228.781	-0.63168	down	4.66757e-11	4.01025e-10	MULTISPECIES: methionine import ATP-binding protein MetN
B3-1001168	742.36	682.812	581.043	-1.29442	down	0.00321761	0.00953542	D-glycero-beta-D-manno-heptose 1,7-bisphosphate 7-phosphatase
B3-1001169	319.634	698.756	3113.54	1.61227	up	2.59287e-119	1.37528e-117	_
B3-1001170	16.786	25.659	15.894	-1.417	down	0.678532	0.834203	MULTISPECIES: 2,5-didehydrogluconate reductase DkgB
B3-1001171	96.259	96.004	67.834	-1.50297	down	0.0283145	0.0682648	MULTISPECIES: LysR family transcriptional regulator
B3-1001172	715.762	872.805	667.021	-1.25192	down	0.536184	0.716219	MULTISPECIES: endonuclease/exonuclease/phosphatase family protein
B3-1001173	78.543	110.914	74.113	-1.35405	down	0.708338	0.856067	MULTISPECIES: SAM-dependent methyltransferase
B3-1001174	2633.69	2176.16	2278.22	-1.07809	down	7.59882e-10	5.843e-09	MULTISPECIES: lytic transglycosylase
B3-1001175	129.658	119.716	70.027	-1.8323	down	1.07047e-07	5.47129e-07	MULTISPECIES: hydroxyacylglutathione hydrolase
B3-1001176	247.573	247.6	213.778	-1.21181	down	0.171277	0.314926	conserved hypothetical protein
B3-1001177	241.319	237.469	205.437	-1.22068	down	0.0951814	0.192811	ribonuclease HI
B3-1001178	277.026	294.572	216.797	-1.39865	down	0.120914	0.237173	DNA polymerase III, epsilon subunit
B3-1001179	9.941	4.233	6.193	-1.19427	down	1	1	MULTISPECIES: hypothetical protein
B3-1001181	1.155	3.246	4.947	0.16865	up	1	1	hypothetical protein
B3-1001182	3.115	2.919	2.669	-1.17621	down	1	1	hypothetical protein CSW69_17000
B3-1001183	2.941	2.756	1.26	-2.175	down	0.753906	0.890233	MULTISPECIES: Hcp family type VI secretion system effector
B3-1001184	15.224	11.805	15.291	-0.821743	down	1	1	MULTISPECIES: membrane protein
B3-1001185	14.554	11.716	16.332	-0.685648	down	0.00749856	0.0205078	type VI secretion system membrane subunit TssM
B3-1001186	7.916	9.439	11.714	-0.567038	down	0.358143	0.547554	Uncharacterized protein conserved in bacteria
B3-1001187	14.798	22.183	11.41	-1.69631	down	0.461391	0.653135	Uncharacterized protein conserved in bacteria
B3-1001188	35.324	19.678	37.623	-0.547845	down	0.0206051	0.0514436	type VI secretion system-associated protein TagO
B3-1001189	35.874	28.809	28.538	-1.18045	down	0.411855	0.603729	type VI secretion system ATPase TssH
B3-1001190	34.49	18.34	35.936	-0.555902	down	0.221116	0.384788	MULTISPECIES: DotU family type IV/VI secretion system protein
B3-1001191	31.995	26.979	26.954	-1.12952	down	0.367185	0.555965	type VI secretion system baseplate subunit TssK
B3-1001192	10.824	10.141	11.591	-0.854867	down	0.442068	0.636001	MULTISPECIES: type VI secretion system lipoprotein TssJ
B3-1001193	37.643	28.623	23.836	-1.47505	down	0.0346773	0.0817842	conserved hypothetical protein
B3-1001194	23.481	20.166	17.881	-1.28736	down	0.862403	0.967021	conserved hypothetical protein
B3-1001195	26.862	20.493	18.41	-1.36293	down	0.0363758	0.0849421	MULTISPECIES: type VI secretion system baseplate subunit TssF
B3-1001196	21.174	14.428	13.193	-1.43205	down	1	1	type VI secretion system baseplate subunit TssE
B3-1001197	51.752	65.457	52.095	-1.16984	down	0.824098	0.939606	type VI secretion system contractile sheath large subunit, partial
B3-1001198	164.221	160.582	118.834	-1.4506	down	0.00403377	0.0117795	type VI secretion system contractile sheath large subunit, partial
B3-1001199	227.295	186.335	132.52	-1.64212	down	0.0366224	0.0854029	MULTISPECIES: hypothetical protein
B3-1001200	189.98	217.842	160.326	-1.34692	down	0.03488	0.0821506	MULTISPECIES: type VI secretion system contractile sheath small subunit
B3-1001201	3380.49	3105.58	2614.34	-1.3109	down	1.09639e-09	7.89337e-09	_
B3-1001202	6928.52	7285.28	5655.41	-1.32959	down	5.35744e-09	3.35922e-08	_
B3-1001203	459.846	474.428	378.707	-1.30276	down	0.113194	0.224832	MULTISPECIES: Hcp family type VI secretion system effector
B3-1001204	14.057	15.227	16.558	-0.822508	down	1	1	type VI secretion system tip protein VgrG
B3-1001205	209.482	185.434	187.782	-1.07248	down	0.332509	0.519346	_
B3-1001206	422.796	423.408	325.988	-1.37618	down	0.00954064	0.0256423	_
B3-1001207	34.439	37.643	20.898	-1.78618	down	0.0139995	0.0364393	hypothetical protein HMPREF9535_01107
B3-1001208	68.246	63.783	56.024	-1.23671	down	0.0556278	0.122835	RHS repeat protein
B3-1001210	7.638	2.385	4.362	-1.19988	down	1	1	ISAs1 family transposase
B3-1001211	1.656	2.327	2.837	-0.489197	down	1	1	ISAs1 family transposase
B3-1001213	18.791	7.042	9.659	-1.41908	down	0.286279	0.464734	MULTISPECIES: hypothetical protein
B3-1001214	6.872	7.609	3.211	-2.17237	down	0.542384	0.72253	MULTISPECIES: ISAs1 family transposase
B3-1001215	200.836	245.132	180.738	-1.30303	down	0.0494358	0.110905	MULTISPECIES: amidohydrolase
B3-1001216	386.718	388.937	346.175	-1.16391	down	0.0242121	0.0592814	MULTISPECIES: C-lysozyme inhibitor
B3-1001217	110.394	129.286	91.339	-1.39179	down	0.138859	0.265363	putative acyl-CoA dehydrogenase
B3-1001218	1267.11	1410.11	1391.32	-0.944285	down	1.38557e-08	7.51796e-08	phosphoheptose isomerase
B3-1001219	430.914	445.429	412.976	-1.08543	down	0.63786	0.800095	glutamine amidotransferases class-II family protein
B3-1001220	922.141	938.5	933.706	-0.994758	down	0.00252482	0.00763026	MULTISPECIES: transpeptidase
B3-1001222	3380.49	3102.06	2614.34	-1.31011	down	1.26783e-09	8.51446e-09	_
B3-1001223	6922.29	7261.93	5658.08	-1.3259	down	1.1189e-08	6.22704e-08	_
B3-1001224	7.132	9.354	4.888	-1.75351	down	0.143463	0.27236	MULTISPECIES: transposase
B3-1001225	6.093	6.117	2.237	-2.44737	down	0.0724543	0.153659	Flagellar biosynthesis protein FlhA
B3-1001226	0.921	0	1.578	0.775522	up	1	1	MULTISPECIES: putative lateral flagellar export/assembly protein LafU
B3-1001227	58.519	83.185	58.2	-1.28376	down	1	1	MULTISPECIES: DNA polymerase IV
B3-1001228	13.259	8.873	11.359	-0.962174	down	1	1	acetyltransferase family protein
B3-1001229	6.264	12.911	8.586	-1.15898	down	1	1	hypothetical protein SS322685_0672
B3-1001230	63.024	54.26	62.748	-0.902343	down	0.229658	0.395285	_
B3-1001231	546.651	548.044	464.337	-1.23728	down	0.467498	0.658909	_
B3-1001232	8.072	7.562	6.915	-1.17665	down	0.607239	0.778472	RNA ligase RtcB family protein
B3-1001233	39.63	39.986	34.822	-1.19301	down	0.627771	0.79222	putative peptide chain release factor H
B3-1001234	1636.9	1512.17	1421.11	-1.14791	down	0.892703	0.986641	MULTISPECIES: cytosol nonspecific dipeptidase
B3-1001235	979.561	1027.94	1020.81	-0.975686	down	0.00248361	0.00751444	protein gpt
B3-1001236	447.858	432.964	421.803	-1.06228	down	0.0697593	0.14916	MULTISPECIES: esterase FrsA
B3-1001237	827.718	844.026	745.384	-1.1653	down	0.00271502	0.00814819	esterase
B3-1001238	0	0	0.573	8.16742	up	0.5	0.686295	outer pore protein E precursor
B3-1001239	388.845	360.4	381.149	-0.975079	down	0.000169658	0.000616703	Glutamate 5-kinase
B3-1001240	482.028	500.969	478.947	-1.03732	down	0.109711	0.218581	MULTISPECIES: gamma-glutamyl-phosphate reductase
B3-1001241	1640.02	1769.74	1523.88	-1.16192	down	0.618668	0.789356	_
B3-1001242	1786.29	1825.13	1357.6	-1.41151	down	2.45354e-06	1.08818e-05	_
B3-1001243	362.72	443.655	313.689	-1.36211	down	0.0379587	0.0882422	_
B3-1001244	6934.75	7311.55	5655.41	-1.33288	down	3.84607e-09	2.44399e-08	_
B3-1001245	3380.49	3102.06	2614.34	-1.31011	down	1.26783e-09	8.51446e-09	_
B3-1001246	1781.61	1816.35	1345.55	-1.41898	down	1.41897e-06	6.47e-06	_
B3-1001247	1640.88	1772.99	1523.88	-1.16366	down	0.604583	0.778472	_
B3-1001248	1930.9	1988.88	1614.24	-1.27991	down	0.92557	1	_
B3-1001249	562.804	569.114	465.527	-1.28183	down	0.501704	0.687758	transposase insC for insertion element
B3-1001252	5.223	4.893	2.983	-1.76112	down	0.701108	0.849303	phage capsid protein, partial
B3-1001253	1568.35	1441.04	1419.86	-1.08373	down	0.242026	0.411262	_
B3-1001254	1682.35	1505.38	1519.94	-1.06852	down	0.000256469	0.000909983	_
B3-1001255	14.065	13.178	14.058	-0.954395	down	0.503445	0.689022	Uncharacterised protein
B3-1001258	6872.44	7235.66	5612.71	-1.32975	down	7.20145e-09	4.35267e-08	_
B3-1001259	1208.26	1105.62	914.375	-1.33945	down	0.000149012	0.000547009	_
B3-1001260	4.385	2.054	1.252	-2.36075	down	0.607239	0.778472	hypothetical protein A0U99_21340, partial
B3-1001261	2763.56	2821.93	2429.05	-1.20129	down	0.346982	0.535595	_
B3-1001262	1983.81	2041.82	1662.65	-1.27573	down	0.687371	0.83947	_
B3-1001263	3382.37	3102.06	2614.34	-1.31053	down	1.17644e-09	8.27099e-09	_
B3-1001264	6931.63	7288.19	5658.08	-1.32952	down	7.09939e-09	4.30101e-08	_
B3-1001265	186.202	241.378	176.709	-1.27481	down	0.341476	0.530323	MULTISPECIES: aldo/keto reductase
B3-1001266	1.196	1.12	5.122	1.14439	up	0.453125	0.646166	MULTISPECIES: protein RclC
B3-1001268	41.473	38.365	21.138	-1.91714	down	0.0408725	0.0941318	putative oxidoreductase
B3-1001269	4.154	11.675	10.676	-0.568111	down	0.877614	0.976839	MULTISPECIES: AraC family transcriptional regulator
B3-1001270	607.31	510.302	541.201	-1.04618	down	0.0688495	0.147458	(Fe-S)-binding protein
B3-1001271	540.184	506.102	551.835	-0.922966	down	3.8032e-05	0.000149313	MULTISPECIES: iron-sulfur cluster-binding protein
B3-1001272	331.676	263.898	316.495	-0.912094	down	0.000100311	0.000377293	iron-sulfur cluster binding protein
B3-1001274	6925.4	7276.52	5663.42	-1.32634	down	1.01475e-08	5.75207e-08	_
B3-1001275	3380.49	3105.58	2614.34	-1.3109	down	1.09639e-09	7.89337e-09	_
B3-1001276	10.928	11.945	6.241	-1.87346	down	0.38331	0.572213	hypothetical protein
B3-1001277	3380.49	3102.06	2614.34	-1.31011	down	1.26783e-09	8.51446e-09	_
B3-1001278	6931.63	7273.6	5668.75	-1.32532	down	1.32175e-08	7.21687e-08	_
B3-1001279	343.034	341.702	328.472	-1.05977	down	3.8689e-09	2.4525e-08	oxygen-dependent choline dehydrogenase
B3-1001280	660.325	655.936	563.62	-1.22365	down	0.18465	0.332921	betaine-aldehyde dehydrogenase
B3-1001281	550.891	551.274	419.732	-1.3928	down	0.0158549	0.040698	transcriptional repressor BetI
B3-1001282	43.472	53.093	43.228	-1.1595	down	1	1	choline BCCT transporter BetT
B3-1001283	22.975	25.798	15.175	-1.68426	down	3.72778e-05	0.000146573	autotransporter outer membrane beta-barrel domain-containing protein
B3-1001284	126.536	97.164	99.463	-1.16932	down	0.398528	0.588174	MULTISPECIES: EAL domain-containing protein
B3-1001285	40.349	28.531	22.827	-1.59326	down	0.495169	0.686295	LysR family transcriptional regulator
B3-1001286	2.853	1.336	3.666	-0.192301	down	0.507812	0.690816	MULTISPECIES: DUF1097 domain-containing protein
B3-1001287	30.475	31.846	28.116	-1.14827	down	0.922685	1	MULTISPECIES: transcriptional regulator
B3-1001290	10.554	7.308	9.434	-0.920808	down	0.826405	0.941203	MULTISPECIES: acyl-CoA synthetase FdrA
B3-1001291	15.517	14.538	18.011	-0.738663	down	0.433537	0.62598	MULTISPECIES: DUF1116 domain-containing protein
B3-1001292	7.469	4.199	7.678	-0.603626	down	1	1	carbamate kinase
B3-1001293	47.764	53.412	50.159	-1.01226	down	0.381493	0.571171	deaminase
B3-1001294	184.001	230.7	116.486	-1.8319	down	4.89739e-11	4.18695e-10	MULTISPECIES: NAD(P)-dependent alcohol dehydrogenase
B3-1001295	1.741	0.816	1.491	-0.777366	down	0.726563	0.871838	MULTISPECIES: hypothetical protein
B3-1001296	996.498	1081.51	872.272	-1.25235	down	0.0027631	0.00827815	_
B3-1001297	1769.88	1805.37	1339.53	-1.41632	down	1.27122e-06	5.83856e-06	_
B3-1001298	20.212	24.347	9.894	-2.17086	down	0.15159	0.284978	hypothetical protein BN16_08001
B3-1001299	2.192	3.081	8.452	0.680463	up	0.0962524	0.194829	hypothetical protein
B3-1001300	1890.37	1991.16	1608.21	-1.27117	down	9.59326e-07	4.47227e-06	_
B3-1001301	3077.96	3841.11	2660.9	-1.37866	down	1.09029e-11	9.75446e-11	_
B3-1001302	64.573	80.664	55.319	-1.39253	down	0.346893	0.535595	MFS transporter
B3-1001303	11.781	8.657	6.728	-1.60272	down	0.18149	0.328476	beta-galactosidase
B3-1001304	135.295	124.321	150.456	-0.78703	down	0.020392	0.051034	lactose operon repressor
B3-1001305	14.01	11.813	8.402	-1.61962	down	0.377086	0.566828	DNA-binding transcriptional activator MhpR
B3-1001306	15.067	14.116	9.22	-1.66208	down	0.404873	0.595575	Mhp operon transcriptional activator
B3-1001307	1.28	1.998	1.827	-0.842641	down	0.647606	0.808807	MULTISPECIES: bifunctional 3-(3-hydroxy-phenyl)propionate/3-hydroxycinnamic acid hydroxylase
B3-1001308	2.352	2.204	6.045	0.407819	up	0.167068	0.309316	3-carboxyethylcatechol 2,3-dioxygenase
B3-1001309	8.053	6.791	6.209	-1.25718	down	0.874629	0.97456	alpha/beta fold hydrolase
B3-1001310	14.798	7.34	6.712	-1.72141	down	0.560065	0.737951	2-keto-4-pentenoate hydratase
B3-1001311	16.432	16.095	19.836	-0.71346	down	0.236902	0.404938	acetaldehyde dehydrogenase
B3-1001312	5.604	19.033	8.402	-1.5518	down	0.817554	0.934163	MULTISPECIES: 4-hydroxy-2-oxovalerate aldolase
B3-1001313	14.533	17.02	9.857	-1.67836	down	0.00543592	0.0154235	MULTISPECIES: 3-(3-hydroxy-phenyl)propionate transporter
B3-1001314	265.704	267.425	229.882	-1.21358	down	0.460063	0.651788	DUF2058 domain-containing protein
B3-1001315	62.172	76.602	53.263	-1.3815	down	0.33892	0.526511	S-formylglutathione hydrolase
B3-1001316	214.369	206.239	180.908	-1.21721	down	0.307217	0.488801	MULTISPECIES: S-(hydroxymethyl)glutathione dehydrogenase
B3-1001317	65.904	105.196	64.824	-1.40021	down	0.294406	0.473689	transcriptional repressor FrmR
B3-1001318	15.601	6.878	9.434	-1.25246	down	1	1	MULTISPECIES: YaiO family outer membrane beta-barrel protein
B3-1001319	1.266	0	2.169	0.775805	up	0.125	0.243518	putative transferase
B3-1001320	1.835	1.146	0.524	-2.50363	down	1	1	glycosyltransferase family 2 protein
B3-1001322	12.539	10.366	10.742	-1.09226	down	0.899076	0.990656	MULTISPECIES: taurine ABC transporter substrate-binding protein
B3-1001323	12.948	11.265	11.093	-1.12599	down	0.0443709	0.100868	MULTISPECIES: taurine import ATP-binding protein TauB
B3-1001324	13.726	18.486	13.963	-1.20587	down	1	1	taurine ABC transporter permease TauC
B3-1001325	29.179	18.746	13.57	-1.82021	down	0.241432	0.411015	taurine dioxygenase
B3-1001326	972.597	832.94	935.303	-0.948921	down	1.65816e-05	6.75481e-05	porphobilinogen synthase
B3-1001327	34.667	35.474	28.856	-1.28133	down	0.802781	0.922733	MULTISPECIES: autotransporter outer membrane beta-barrel domain-containing protein
B3-1001329	345.335	312.627	305.832	-1.10526	down	0.653062	0.812887	D-alanyl-D-alanine-carboxypeptidase/endopeptidase AmpH
B3-1001330	85.515	92.11	102.664	-0.790892	down	0.0500745	0.112048	MULTISPECIES: peptide antibiotic transporter SbmA
B3-1001331	87.913	76.75	70.18	-1.23036	down	0.488425	0.678931	putative lipoprotein
B3-1001332	3382.37	3102.06	2614.34	-1.31053	down	1.17644e-09	8.27099e-09	_
B3-1001333	6903.6	7259.01	5647.4	-1.32643	down	9.51352e-09	5.47633e-08	_
B3-1001334	5.604	2.625	1.2	-2.77563	down	0.289062	0.467794	MULTISPECIES: hypothetical protein
B3-1001335	9.889	7.63	10.964	-0.676048	down	0.900653	0.991653	MULTISPECIES: DUF2213 domain-containing protein
B3-1001336	12.712	5.955	14.975	-0.317896	down	0.701108	0.849303	phage head morphogenesis protein
B3-1001337	31.481	28.881	34.274	-0.81649	down	0.0492658	0.110572	putative bacteriophage protein
B3-1001338	38.744	36.299	40.567	-0.887378	down	0.728332	0.873126	DUF1073 domain-containing protein
B3-1001339	56.182	67.676	44.693	-1.47052	down	0.0919145	0.187362	putative bacteriophage protein
B3-1001340	88.259	82.195	67.461	-1.33723	down	0.107818	0.215387	phage terminase large subunit
B3-1001341	69.637	44.365	43.749	-1.3817	down	0.850738	0.958833	MULTISPECIES: hypothetical protein
B3-1001342	93.89	107.089	101.418	-0.986717	down	0.762036	0.896371	hypothetical protein Sd1012_3198
B3-1001343	4.524	9.89	2.584	-2.47888	down	1	1	lysis protein
B3-1001344	14.263	17.372	9.775	-1.69415	down	0.132498	0.255842	lysozyme
B3-1001345	2763.56	2820.12	2432.38	-1.19885	down	0.347839	0.536677	_
B3-1001346	1982.91	2046.02	1664.95	-1.27492	down	0.655449	0.815272	_
B3-1001347	546.651	548.044	464.337	-1.23728	down	0.467498	0.658909	_
B3-1001348	63.024	55.856	62.748	-0.921843	down	0.263796	0.436552	_
B3-1001349	398.517	377.765	337.392	-1.20215	down	0.122515	0.239681	_
B3-1001350	544.208	496.628	505.578	-1.04173	down	1	1	_
B3-1001351	367.044	401.2	358.118	-1.10113	down	0.17924	0.325538	_
B3-1001352	1202.58	1238.72	1016.19	-1.26448	down	0.00696906	0.019238	_
B3-1001353	3.482	9.786	2.983	-2.15237	down	0.6875	0.83947	MULTISPECIES: hypothetical protein
B3-1001355	95.751	120.7	67.115	-1.6893	down	0.367185	0.555965	MULTISPECIES: helix-turn-helix domain-containing protein
B3-1001356	6.231	5.838	5.338	-1.17663	down	1	1	transcriptional regulator
B3-1001357	16.249	6.524	5.966	-1.93213	down	0.301758	0.483222	putative bacteriophage protein
B3-1001358	15.136	6.077	11.114	-0.932447	down	1	1	bacteriophage protein
B3-1001359	8.558	6.236	4.073	-1.86034	down	0.15159	0.284978	MULTISPECIES: DNA replication protein DnaC
B3-1001360	13.434	7.866	4.316	-2.30255	down	0.0212708	0.0528768	MULTISPECIES: DUF977 family protein
B3-1001362	1106.16	1170.17	966.963	-1.23517	down	0.0744902	0.157398	hypothetical protein, partial
B3-1001363	105310	122052	110603	-1.03961	down	1.50684e-65	4.95731e-64	Hok/Gef family protein
B3-1001364	29.596	48.525	35.919	-1.12092	down	0.289244	0.467794	MULTISPECIES: hypothetical protein
B3-1001365	23.677	15.528	20.284	-0.950627	down	1	1	DUF1367 family protein
B3-1001366	58.581	61.746	62.733	-0.939642	down	0.840822	0.951784	_
B3-1001367	38.394	41.967	39.471	-1.02567	down	0.787747	0.915588	_
B3-1001368	352.317	387.402	349.384	-1.08216	down	0.133756	0.257319	_
B3-1001369	533.607	490.007	493.469	-1.05264	down	1	1	_
B3-1001370	213.089	193.307	217.325	-0.903026	down	1	1	transposase family protein
B3-1001371	1214.3	1251.9	1018.2	-1.27627	down	0.00360038	0.0105913	_
B3-1001372	886.354	945.001	770.482	-1.24908	down	0.00104334	0.00337673	_
B3-1001373	123.982	133.396	112.383	-1.19545	down	0.428857	0.620601	transcriptional regulator
B3-1001374	1529.87	1630.8	1419.11	-1.15524	down	0.533062	0.713954	IS600 ORF2
B3-1001375	1226.03	1254.09	1024.22	-1.27587	down	0.00431266	0.0124817	_
B3-1001376	11.754	12.586	8.631	-1.49551	down	0.424356	0.615287	MULTISPECIES: hypothetical protein
B3-1001377	35.874	47.054	24.586	-1.75394	down	0.0869489	0.179065	_
B3-1001378	48.986	52.27	42.549	-1.25077	down	0.190861	0.34222	_
B3-1001379	7.068	19.865	9.082	-1.56808	down	0.226562	0.392165	_
B3-1001380	20.78	14.749	14.026	-1.34077	down	0.5657	0.744621	phage integrase
B3-1001381	34.269	46.7	30.692	-1.39945	down	1	1	putative lipoprotein
B3-1001382	328.714	398.428	376.134	-0.950987	down	0.317668	0.502661	DUF2755 family protein
B3-1001383	257.483	213.509	192.695	-1.28937	down	0.868862	0.970631	DUF2754 family protein
B3-1001384	776.462	784.6	727.989	-1.10054	down	0.180631	0.327263	MULTISPECIES: D-alanine--D-alanine ligase A
B3-1001386	38.1	30.597	30.309	-1.18045	down	0.887725	0.981519	MULTISPECIES: anti-adapter protein IraP
B3-1001387	130.075	107.719	101.836	-1.22345	down	0.334085	0.52118	alkaline phosphatase
B3-1001388	400.511	586.702	210.419	-2.23009	down	6.23114e-12	5.62317e-11	phosphate starvation-inducible protein PsiF
B3-1001389	17.821	26.238	15.267	-1.5289	down	0.690826	0.841752	GGDEF domain protein
B3-1001390	3384.25	3110.86	2620.78	-1.30936	down	1.13117e-09	8.11012e-09	_
B3-1001391	6940.98	7282.36	5663.42	-1.32852	down	9.89624e-09	5.67151e-08	_
B3-1001392	783.081	662.196	655.088	-1.14158	down	0.216448	0.378566	MULTISPECIES: pyrroline-5-carboxylate reductase
B3-1001393	246.051	216.028	173.671	-1.41177	down	0.0195917	0.0492445	YaiI/YqxD family protein
B3-1001394	267.121	214.717	215.839	-1.15859	down	0.498929	0.686295	shikimate kinase AroL
B3-1001395	270.061	239.158	155.297	-1.71324	down	0.00205714	0.00631602	hypothetical protein
B3-1001396	259.814	297.406	255.79	-1.12328	down	0.164078	0.304382	MULTISPECIES: AroM family protein
B3-1001397	628.053	754.213	676.834	-1.03016	down	0.510011	0.692739	MULTISPECIES: hypothetical protein
B3-1001398	649.904	611.903	638.272	-0.983246	down	4.30246e-07	2.07845e-06	_
B3-1001399	55.413	49.557	23.736	-2.14473	down	0.0125025	0.0329054	MULTISPECIES: DUF2773 domain-containing protein
B3-1001400	32.711	27.728	17.348	-1.80059	down	0.342471	0.531551	hypothetical protein
B3-1001401	380.917	321.195	377.52	-0.895145	down	0.000904294	0.00297125	Nonspecific DNA binding protein
B3-1001402	39.936	42.094	33.602	-1.28755	down	0.00314216	0.00932779	possible NAGC-like transcriptional regulator
B3-1001403	74.444	64.503	58.022	-1.25983	down	0.0640571	0.138219	Involved in either transport or processing of arabinose polymers
B3-1001404	147.753	107.739	118.838	-1.10427	down	0.244018	0.4137	exonuclease subunit SbcC
B3-1001405	116.357	114.981	124.479	-0.894089	down	0.050107	0.112072	exonuclease SbcD
B3-1001406	355.149	366.497	228.412	-1.65964	down	1.30878e-11	1.15698e-10	MULTISPECIES: DNA-binding response regulator
B3-1001407	137.565	137.615	83.576	-1.71919	down	5.12733e-06	2.20628e-05	MULTISPECIES: two-component system sensor histidine kinase PhoR
B3-1001408	1394.77	1229.12	1388.97	-0.91769	down	1.06427e-21	1.5282e-20	MULTISPECIES: branched-chain amino acid transport system 2 carrier protein
B3-1001409	340.082	239.977	308.404	-0.911374	down	0.061725	0.133853	proline-specific permease proY
B3-1001410	74.234	72.478	78.323	-0.905462	down	0.0265317	0.0645698	maltodextrin glucosidase
B3-1001411	140.351	182.95	121.284	-1.41447	down	0.335133	0.522349	Acyl carrier protein phosphodiesterase
B3-1001412	273.906	219.963	263.631	-0.905603	down	0.225874	0.391518	MULTISPECIES: tRNA preQ1(34) S-adenosylmethionine ribosyltransferase-isomerase QueA
B3-1001413	1501.2	1106.78	1522.89	-0.776113	down	2.02005e-18	2.5241e-17	tRNA guanosine(34) transglycosylase Tgt
B3-1001414	2450.85	2278.23	2603.99	-0.860836	down	1.07885e-06	5.00256e-06	MULTISPECIES: preprotein translocase subunit YajC
B3-1001415	1113.78	883.643	1168.07	-0.774008	down	5.10992e-31	9.87412e-30	protein translocase subunit SecD
B3-1001416	1256.9	1076.96	1401.7	-0.735539	down	3.94808e-24	6.18137e-23	Protein-export membrane protein secF
B3-1001417	273.505	304.056	197.591	-1.54745	down	0.00302903	0.00902805	MULTISPECIES: HNH endonuclease
B3-1001418	796.978	623.372	778.343	-0.867767	down	0.0150591	0.0389246	MULTISPECIES: nucleoside-specific channel-forming protein Tsx
B3-1001419	134.167	136.794	148.747	-0.865216	down	0.219774	0.383093	MULTISPECIES: hypothetical protein
B3-1001420	625.995	591.539	616.193	-0.982506	down	4.35281e-06	1.88236e-05	transcriptional regulator NrdR
B3-1001421	654.049	557.019	584.416	-1.05121	down	0.0987363	0.199083	riboflavin biosynthesis protein RibD
B3-1001422	1933.34	1665.82	1720.88	-1.06451	down	1.85964e-05	7.53421e-05	6,7-dimethyl-8-ribityllumazine synthase
B3-1001423	1258.24	1129.73	1214.12	-0.975873	down	0.32717	0.514719	Chain B, Crystal structure of the lambda N-Nus factor complex
B3-1001424	481.521	389.218	443.005	-0.974914	down	0.0831724	0.172243	MULTISPECIES: thiamine-phosphate kinase
B3-1001425	254.558	251.319	295.462	-0.77581	down	0.0730745	0.154595	MULTISPECIES: phosphatidylglycerophosphatase A
B3-1001426	319.828	378.925	252.05	-1.47107	down	0.083033	0.172023	MULTISPECIES: aldo/keto reductase
B3-1001427	496.789	410.434	510.195	-0.830406	down	5.00505e-16	5.61906e-15	MULTISPECIES: 1-deoxy-D-xylulose-5-phosphate synthase
B3-1001428	554.821	498.372	513.177	-1.03724	down	4.5757e-07	2.20023e-06	Chain A, Active Conformation Of Farnesyl Pyrophosphate Synthase Bound To Isopentyl Pyrophosphate And Dimethylallyl S- Thiolodiphosphate
B3-1001429	429.686	408.053	365.607	-1.1962	down	0.677223	0.8335	MULTISPECIES: exodeoxyribonuclease 7 small subunit
B3-1001430	416.179	281.073	439.69	-0.665191	down	5.49321e-10	4.30026e-09	MULTISPECIES: tRNA 4-thiouridine(8) synthase ThiI
B3-1001431	405.026	391.857	420.088	-0.923673	down	0.0236411	0.0580474	protein deglycase YajL
B3-1001432	212.622	183.153	176.148	-1.16788	down	0.396038	0.585164	Chain A, Crystal Structure Of Escherichia Coli Ketopantoate Reductase In A Ternary Complex With Nadp+ And Pantoate
B3-1001433	1400.38	1190.29	1157.65	-1.16212	down	0.366202	0.554939	YajQ family cyclic di-GMP-binding protein
B3-1001434	93.145	109.207	110.557	-0.872065	down	0.020868	0.0519998	MULTISPECIES: MFS transporter
B3-1001435	6922.29	7273.6	5655.41	-1.32777	down	7.22047e-09	4.35406e-08	_
B3-1001436	3380.49	3102.06	2614.34	-1.31011	down	1.26783e-09	8.51446e-09	_
B3-1001437	3380.49	3110.86	2617.56	-1.3103	down	1.03259e-09	7.63498e-09	_
B3-1001438	6925.4	7264.84	5658.08	-1.32652	down	1.05998e-08	5.93726e-08	_
B3-1001439	15.962	17.447	13.674	-1.28868	down	0.596642	0.772439	hypothetical protein, partial
B3-1001440	137.35	140.94	103.099	-1.43254	down	0.809495	0.927685	MULTISPECIES: GNAT family N-acetyltransferase
B3-1001441	201.251	216.282	192.695	-1.11556	down	0.30342	0.484954	conserved hypothetical protein
B3-1001442	2970.34	2609.64	2977.67	-0.906075	down	9.77951e-46	2.51653e-44	protoheme IX farnesyltransferase
B3-1001443	3428.8	2877.7	3184.54	-0.985757	down	6.1898e-06	2.64159e-05	cytochrome o ubiquinol oxidase subunit IV, partial
B3-1001444	3788.25	2757.15	3333.45	-0.973466	down	6.84828e-15	7.23524e-14	MULTISPECIES: cytochrome bo(3) ubiquinol oxidase subunit 3
B3-1001445	4644.03	3594	3913.47	-1.07385	down	3.45223e-14	3.54638e-13	MULTISPECIES: cytochrome ubiquinol oxidase subunit I
B3-1001446	6367.76	5452.28	5030.22	-1.23254	down	0.0251104	0.0613965	ubiquinol oxidase, subunit II
B3-1001447	3380.49	3102.06	2614.34	-1.31011	down	1.26783e-09	8.51446e-09	_
B3-1001448	6912.94	7261.93	5658.08	-1.32495	down	1.34431e-08	7.31698e-08	_
B3-1001449	141.963	138.868	161.61	-0.797178	down	4.13082e-07	1.99925e-06	MULTISPECIES: muropeptide MFS transporter AmpG
B3-1001450	306.692	299.984	305.832	-0.988182	down	0.534179	0.71453	hypothetical protein
B3-1001451	1820.42	3026.06	1247.64	-1.95774	down	1.33485e-59	4.17986e-58	MULTISPECIES: protein BolA
B3-1001452	477.29	549.287	360.599	-1.50937	down	0.000137084	0.000507552	hypothetical protein
B3-1001453	7468.24	5468.32	7601.93	-0.767017	down	1.03199e-136	6.31092e-135	MULTISPECIES: trigger factor
B3-1001454	5122.34	5033.77	4732.53	-1.10166	down	0.0432348	0.0987843	LOW QUALITY PROTEIN: ATP-dependent Clp endopeptidase, proteolytic subunit ClpP, partial
B3-1001455	7598.79	7480.54	7157.51	-1.07504	down	1.72184e-15	1.87241e-14	MULTISPECIES: ATP-dependent Clp protease ATP-binding subunit ClpX
B3-1001456	5546.66	4856.18	5244.3	-0.988155	down	1.1317e-21	1.62055e-20	DNA-binding ATP-dependent protease La
B3-1001457	1347.74	1733.18	1720.77	-0.840308	down	9.32278e-05	0.000351923	MULTISPECIES: DNA-binding protein HU-beta
B3-1001458	836.269	715.251	797.044	-0.960949	down	8.57393e-05	0.000325309	molecular chaperone
B3-1001459	19.73	18.486	22.537	-0.761829	down	1	1	MULTISPECIES: competence protein ComEA
B3-1001460	1228.37	1258.49	1030.25	-1.27133	down	0.00544391	0.0154378	_
B3-1001461	1637.41	1771.37	1526.11	-1.1594	down	0.609756	0.78034	_
B3-1001462	9.664	13.581	8.279	-1.48917	down	1	1	MULTISPECIES: competence protein ComEA
B3-1001463	10.681	15.011	9.151	-1.48911	down	1	1	YbgC/FadM family acyl-CoA thioesterase
B3-1001464	247.992	245.731	239.557	-1.04333	down	0.798615	0.920625	MULTISPECIES: 7-cyano-7-deazaguanine synthase QueC
B3-1001465	30.901	26.995	20.391	-1.50544	down	0.545106	0.725042	MULTISPECIES: SgrR family transcriptional regulator
B3-1001466	1911.22	1952.4	2067.91	-0.90178	down	1.32059e-17	1.61137e-16	conserved hypothetical protein
B3-1001467	116.062	117.438	108.71	-1.10292	down	0.271613	0.44633	hypothetical transcriptional regulator YbaO
B3-1001468	155.878	125.518	173.963	-0.693815	down	2.5518e-07	1.2681e-06	MULTISPECIES: SmdA family multidrug ABC transporter permease/ATP-binding protein
B3-1001469	142.697	115.022	193.275	-0.41514	down	3.99753e-08	2.10103e-07	SmdB family multidrug efflux ABC transporter permease/ATP-binding protein
B3-1001470	1144.02	1684.32	1348.06	-1.06907	down	0.469759	0.661378	nitrogen regulatory protein P-II
B3-1001471	1299.08	1738.81	1487.31	-1.03036	down	0.99557	1	ammonium transporter AmtB
B3-1001472	158.394	170.042	138.523	-1.24547	down	0.620864	0.790835	acyl-CoA thioesterase II
B3-1001473	3915.93	4240.27	3178.48	-1.35956	down	0.000919011	0.00301109	MULTISPECIES: hypothetical protein
B3-1001474	71.03	59.723	82.695	-0.660959	down	0.572846	0.751363	MULTISPECIES: methylated-DNA--[protein]-cysteine S-methyltransferase
B3-1001475	220.714	242.506	206.275	-1.16712	down	0.323274	0.509978	MULTISPECIES: DUF1428 domain-containing protein
B3-1001476	8.769	20.54	15.025	-0.963885	down	1	1	EAL domain-containing protein
B3-1001477	84.428	123.237	85.957	-1.27255	down	0.731534	0.875736	conserved hypothetical protein
B3-1001478	220.177	213.35	193.793	-1.1616	down	0.332374	0.519346	MULTISPECIES: hypothetical protein
B3-1001479	68.199	91.624	63.938	-1.3217	down	0.242253	0.411513	maltose acetyltransferase
B3-1001480	269.2	258.292	208.394	-1.33983	down	0.154185	0.288916	modulator of gene expression, with H-NS
B3-1001481	479.214	683.228	477.072	-1.28488	down	0.777397	0.907662	MULTISPECIES: Hha toxicity modulator TomB
B3-1001482	1411.8	1278.78	1552.18	-0.793618	down	1.69389e-78	6.47413e-77	MULTISPECIES: multidrug efflux RND transporter permease subunit
B3-1001483	1079.13	1041.7	959.652	-1.14404	down	0.173094	0.317819	MULTISPECIES: MexE family multidrug efflux RND transporter periplasmic adaptor subunit
B3-1001484	63.576	74.969	61.978	-1.1605	down	0.753799	0.890233	acrAB operon repressor
B3-1001485	252.423	181.982	275.162	-0.658756	down	1.18595e-10	9.92682e-10	mechanosensitive channel MscK
B3-1001486	61.384	73.942	75.125	-0.849057	down	0.798153	0.920523	MULTISPECIES: DUF2496 domain-containing protein
B3-1001487	114.347	107.133	115.248	-0.942423	down	0.667648	0.826097	MULTISPECIES: primosomal replication protein N''
B3-1001488	137.174	153.166	114.297	-1.34494	down	0.910017	0.997737	MULTISPECIES: hypothetical protein
B3-1001489	667.834	491.878	616.227	-0.912231	down	7.33951e-06	3.10421e-05	MULTISPECIES: adenine phosphoribosyltransferase
B3-1001490	765.986	650.279	660.641	-1.10015	down	0.525797	0.706591	DNA polymerase III subunit gamma/tau
B3-1001491	1067.6	790.512	861.134	-1.10953	down	0.0186824	0.0472101	_
B3-1001492	2435.64	1992.05	2277.39	-0.95917	down	5.52975e-09	3.45892e-08	recombination and repair protein RecR
B3-1001493	5197.11	4760.59	4543.54	-1.13199	down	0.341712	0.530532	MULTISPECIES: molecular chaperone HtpG
B3-1001494	1714.63	1770.49	1889.68	-0.883061	down	2.50879e-15	2.69994e-14	MULTISPECIES: adenylate kinase
B3-1001495	197.674	201.096	168.715	-1.24096	down	0.832854	0.945235	MULTISPECIES: ferrochelatase
B3-1001496	32.555	29.808	28.524	-1.12846	down	0.653942	0.813593	MULTISPECIES: acetylesterase
B3-1001497	185.603	162.163	212.163	-0.712939	down	9.64096e-06	4.01231e-05	MULTISPECIES: inosine/guanosine kinase
B3-1001498	221.094	273.812	172.72	-1.51871	down	2.09828e-06	9.40245e-06	MULTISPECIES: Kef family K(+) transporter
B3-1001499	1632.21	1765.68	1522.39	-1.1583	down	0.656153	0.815594	_
B3-1001500	1235.4	1262.88	1036.28	-1.26953	down	0.00599184	0.0168902	_
B3-1001501	54.686	72.196	60.159	-1.07661	down	0.202034	0.359033	MULTISPECIES: MFS transporter
B3-1001502	187.35	190.023	133.629	-1.49774	down	0.00016084	0.000587939	bifunctional UDP-sugar hydrolase/5'-nucleotidase
B3-1001503	137.62	140.028	140.718	-0.98044	down	0.918407	1	MULTISPECIES: Cys-tRNA(Pro)/Cys-tRNA(Cys) deacylase YbaK
B3-1001504	99.174	136.445	82.666	-1.51107	down	0.696427	0.846791	MULTISPECIES: hypothetical protein
B3-1001505	211.654	198.3	122.931	-1.7376	down	7.39876e-06	3.12673e-05	conserved hypothetical protein
B3-1001506	364.648	357.846	321.138	-1.16979	down	0.542664	0.722532	copper-exporting P-type ATPase CopA
B3-1001507	896.817	1214.7	656.121	-1.68624	down	1.44101e-25	2.36289e-24	MULTISPECIES: glutaminase 1
B3-1001508	533.41	698.936	402.85	-1.61309	down	3.03886e-09	1.94293e-08	MULTISPECIES: amino acid permease
B3-1001509	215.875	303.381	135.722	-1.93578	down	7.46556e-08	3.85745e-07	HTH-type transcriptional regulator CueR
B3-1001510	532.336	595.889	478.589	-1.23719	down	0.917773	1	MULTISPECIES: hypothetical protein
B3-1001511	547.038	622.711	462.017	-1.34018	down	0.0634772	0.137195	MULTISPECIES: paraslipin
B3-1001512	58.668	58.892	54.748	-1.10249	down	0.63859	0.800625	iron ABC transporter ATP-binding protein FetA
B3-1001513	115.651	127.977	92.057	-1.40406	down	0.0397601	0.0919363	MULTISPECIES: iron export permease FetB
B3-1001514	2030.37	1830.66	1884.6	-1.03472	down	0.0529268	0.11762	MULTISPECIES: co-chaperone YbbN
B3-1001515	220.982	203.752	220.867	-0.943375	down	0.153521	0.288087	putative oxidoreductase with NAD(P)-binding Rossmann-fold domain
B3-1001516	170.745	181.301	164.805	-1.09499	down	0.293995	0.473416	arylesterase
B3-1001517	90.984	108.492	116.033	-0.78167	down	0.122252	0.239329	MULTISPECIES: ABC transporter ATP-binding protein
B3-1001518	82.353	77.984	76.095	-1.07521	down	0.22825	0.39456	MULTISPECIES: ABC transporter permease
B3-1001519	51.894	48.012	53.349	-0.905085	down	0.232087	0.398542	MULTISPECIES: tRNA 2-selenouridine(34) synthase MnmH
B3-1001520	24.519	21.537	14.441	-1.67308	down	0.0619264	0.134229	MULTISPECIES: HTH-type transcriptional activator AllS
B3-1001521	32.353	27.556	26.457	-1.17906	down	0.241645	0.411015	ureidoglycolate lyase
B3-1001522	582.34	605.947	490.686	-1.27601	down	0.0112807	0.0299935	MULTISPECIES: transcriptional regulator
B3-1001523	29.334	31.409	22.617	-1.42523	down	0.146213	0.276672	glyoxylate carboligase
B3-1001524	3380.49	3112.62	2617.56	-1.31069	down	9.59982e-10	7.21097e-09	_
B3-1001525	6903.6	7259.01	5650.07	-1.32575	down	1.01437e-08	5.75207e-08	_
B3-1001526	1359.15	1252.67	1304.05	-1.00206	down	9.7678e-06	4.05859e-05	Bifunctional protein FolD, partial
B3-1001527	330.138	299.936	354.25	-0.83075	down	0.425477	0.616396	conserved hypothetical protein
B3-1001528	32.657	31.872	26.812	-1.26701	down	1	1	metal-dependent hydrolase
B3-1001529	387.948	344.264	398.649	-0.877139	down	7.63489e-07	3.59802e-06	cysteine--tRNA ligase
B3-1001530	1914.22	1782.68	1780.05	-1.0544	down	0.0280531	0.0677917	peptidylprolyl isomerase B
B3-1001531	268.204	247.6	297.943	-0.791783	down	0.000375754	0.00129951	MULTISPECIES: UDP-2,3-diacylglucosamine hydrolase
B3-1001532	1717.25	1332.27	1425.82	-1.09679	down	0.0788847	0.165058	MULTISPECIES: 5-(carboxyamino)imidazole ribonucleotide mutase
B3-1001533	1323.49	1031.25	1118.45	-1.07407	down	3.81384e-05	0.000149618	MULTISPECIES: 5-(carboxyamino)imidazole ribonucleotide synthase
B3-1001534	1.589	0.744	2.723	0.222834	up	0.507812	0.690816	MULTISPECIES: carbamate kinase
B3-1001535	6.516	12.211	7.444	-1.33074	down	0.864166	0.967412	hypothetical protein SS482266_0530
B3-1001536	5.637	7.922	7.244	-0.904207	down	0.770867	0.903141	MULTISPECIES: DUF1116 domain-containing protein
B3-1001537	3380.49	3105.58	2617.56	-1.30912	down	1.2841e-09	8.56834e-09	_
B3-1001538	6922.29	7259.01	5658.08	-1.3256	down	1.11081e-08	6.19525e-08	_
B3-1001539	19.575	24.453	15.173	-1.53679	down	0.675222	0.832892	MULTISPECIES: AraC family transcriptional regulator
B3-1001540	26.307	23.154	17.757	-1.4778	down	0.00933505	0.0251548	MULTISPECIES: DUF4434 family protein
B3-1001541	33.448	31.562	24.971	-1.38034	down	0.831496	0.944671	bacteriophage N4 receptor, outer membrane subunit
B3-1001542	29.464	27.605	30.651	-0.89673	down	0.711703	0.858536	GSPII family protein
B3-1001543	2409	2292.22	1798.16	-1.38651	down	1.02897e-10	8.6547e-10	_
B3-1001544	7053.13	7407.86	5738.15	-1.33351	down	2.81195e-09	1.80451e-08	_
B3-1001545	46.153	46.537	36.17	-1.35757	down	0.0518704	0.115322	type IV secretion protein Rhs
B3-1001546	2.631	1.232	3.381	-0.192165	down	0.790527	0.915588	PAAR motif family protein
B3-1001547	11.971	4.985	6.837	-1.31011	down	0.83882	0.949931	Uncharacterized conserved protein
B3-1001548	2.241	2.099	0.96	-2.17425	down	0.359283	0.547661	type VI secretion system tip protein VgrG
B3-1001549	26.961	28.475	23.517	-1.23705	down	0.795063	0.918386	MULTISPECIES: Cu(+)/Ag(+) sensor histidine kinase CusS
B3-1001550	79.96	91.455	82.736	-1.05089	down	0.783818	0.912936	MULTISPECIES: DNA-binding response regulator
B3-1001551	4.2	0.984	0.45	-3.52023	down	0.0117188	0.0309995	MULTISPECIES: efflux transporter outer membrane subunit
B3-1001552	4.266	0	3.655	-0.2229	down	1	1	MULTISPECIES: Cu(+)/Ag(+) efflux RND transporter periplasmic metallochaperone
B3-1001553	2.321	5.437	3.977	-0.963651	down	0.596615	0.772439	MULTISPECIES: Cu(+)/Ag(+) efflux RND transporter periplasmic adaptor subunit CusB
B3-1001554	13.103	12.488	7.548	-1.7612	down	0.191796	0.343541	Cu(+)/Ag(+) efflux RND transporter permease subunit CusA
B3-1001555	199.064	151.182	206.713	-0.760734	down	3.50049e-06	1.52904e-05	phenylalanine transporter
B3-1001556	175.298	196.765	156.516	-1.24923	down	0.625373	0.790965	MULTISPECIES: miniconductance mechanosensitive channel YbdG
B3-1001557	1043.72	1107.1	1047.68	-1.03769	down	2.83983e-08	1.5109e-07	MULTISPECIES: oxygen-insensitive NAD(P)H nitroreductase
B3-1001558	121.27	146.081	120.383	-1.15109	down	0.506421	0.690816	MULTISPECIES: MmcQ/YjbR family DNA-binding protein
B3-1001559	120.799	135.813	78.651	-1.70603	down	0.0965652	0.195234	MULTISPECIES: DUF1158 domain-containing protein
B3-1001560	236.131	322.334	189.242	-1.56122	down	0.000166854	0.000607358	MULTISPECIES: glutamate--cysteine ligase
B3-1001562	56.373	76.583	103.833	-0.356678	down	0.00592521	0.0167115	MULTISPECIES: type I toxin-antitoxin system Hok family toxin
B3-1001563	124.02	163.73	226.984	-0.342223	down	6.43085e-06	2.74221e-05	MULTISPECIES: type I toxin-antitoxin system Hok family toxin
B3-1001564	15.784	21.126	7.727	-2.25574	down	0.442626	0.636451	4'-phosphopantetheinyl transferase entD
B3-1001565	29.477	34.15	42.631	-0.577714	down	2.0284e-10	1.65002e-09	siderophore enterobactin receptor FepA
B3-1001566	32.474	29.319	53.112	-0.218398	down	5.39223e-08	2.81131e-07	MULTISPECIES: enterochelin esterase
B3-1001567	38.92	60.775	83.358	-0.258195	down	0.00610552	0.0171456	MULTISPECIES: MbtH family protein
B3-1001568	37.692	39.428	47.653	-0.694515	down	1.44479e-26	2.44627e-25	enterobactin non-ribosomal peptide synthetase EntF
B3-1001569	6.264	1.174	6.439	-0.208018	down	0.845019	0.954249	MULTISPECIES: LPS O-antigen length regulator
B3-1001570	79.212	66.059	88.741	-0.711061	down	0.0020271	0.00624222	MULTISPECIES: iron-enterobactin ABC transporter ATP-binding protein
B3-1001571	81.545	75.059	88.856	-0.817566	down	0.000493256	0.00167907	MULTISPECIES: iron-enterobactin ABC transporter permease
B3-1001572	38.413	35.99	52.055	-0.515307	down	8.6395e-06	3.60998e-05	iron-enterobactin transporter membrane protein
B3-1001573	23.279	28.726	38.914	-0.418342	down	0.000954974	0.0031122	enterobactin transporter EntS
B3-1001574	50.293	58.719	70.264	-0.633615	down	0.000118555	0.000443664	MULTISPECIES: Fe2+-enterobactin ABC transporter substrate-binding protein
B3-1001575	48.32	57.154	97.279	-0.116685	down	1.21722e-24	1.94083e-23	MULTISPECIES: isochorismate synthase EntC
B3-1001576	43.209	40.482	73.278	-0.191687	down	6.7926e-27	1.16914e-25	MULTISPECIES: (2,3-dihydroxybenzoyl)adenylate synthase
B3-1001577	53.81	41.883	63.121	-0.600278	down	2.56288e-07	1.27238e-06	2,3-dihydroxybenzoate-AMP ligase
B3-1001578	71.315	71.27	75.758	-0.912334	down	2.46387e-05	9.82147e-05	2,3-dihydro-2,3-dihydroxybenzoate dehydrogenase
B3-1001579	44.608	32.149	42.625	-0.848568	down	0.0260756	0.0636043	proofreading thioesterase EntH
B3-1001580	831.955	797.545	775.917	-1.07045	down	8.93449e-11	7.5392e-10	carbon starvation CstA family protein
B3-1001581	118.383	191.578	150.591	-1.04144	down	1	1	conserved protein, DUF466 family
B3-1001582	36.526	43.388	37.438	-1.0939	down	0.425458	0.616396	oxidoreductase
B3-1001583	52.615	67.637	68.136	-0.819553	down	0.00533933	0.0151578	MULTISPECIES: pyridoxal phosphate-dependent aminotransferase
B3-1001584	35.63	30.151	24.616	-1.418	down	0.137099	0.262482	hypothetical protein
B3-1001585	14.543	10.901	9.469	-1.42585	down	0.664645	0.823362	phosphoadenosine phosphosulfate reductase
B3-1001586	3.933	6.633	6.739	-0.648668	down	0.242985	0.412083	LysR family transcriptional regulator
B3-1001587	6922.29	7273.6	5650.07	-1.32913	down	6.34319e-09	3.902e-08	_
B3-1001588	3380.49	3102.06	2615.95	-1.30923	down	1.3718e-09	9.07044e-09	_
B3-1001589	53.771	66.629	50.523	-1.25279	down	0.0600766	0.13066	Thiol:disulfide interchange protein
B3-1001590	6747.83	4785.81	6659.09	-0.79245	down	2.19932e-20	3.00054e-19	MULTISPECIES: alkyl hydroperoxide reductase subunit C
B3-1001591	0	0	5.795	11.5011	up	0.25	0.419871	hypothetical protein ECW26_31140
B3-1001592	1826.04	981.127	2007.78	-0.483511	down	8.30596e-31	1.57571e-29	alkyl hydroperoxide reductase subunit F
B3-1001593	2187.19	3670.23	2126.24	-1.46196	down	4.2666e-14	4.36571e-13	MULTISPECIES: universal stress protein G
B3-1001594	80.833	80.03	63.356	-1.34425	down	0.0561034	0.123675	MULTISPECIES: glutathione-dependent formaldehyde dehydrogenase
B3-1001595	7.892	7.394	13.522	-0.176878	down	1	1	_
B3-1001596	314.536	249.353	263.54	-1.09738	down	0.234555	0.401851	regulator of nucleoside diphosphate kinase
B3-1001597	256.13	236.671	231.49	-1.09005	down	0.322488	0.509048	ribonuclease I
B3-1001598	9.218	8.182	9.976	-0.802431	down	0.734342	0.878102	MULTISPECIES: anion permease
B3-1001599	2.492	0	0	-10.2842	down	0.25	0.419871	2-(5''-triphosphoribosyl)-3'-dephosphocoenzyme-A synthase
B3-1001600	1.287	1.206	1.102	-1.1763	down	1	1	2-(5'-triphosphoribosyl)-3'-dephospho CoA synthase
B3-1001601	1.39	5.209	2.779	-1.24708	down	0.701108	0.849303	MULTISPECIES: citrate lyase subunit alpha
B3-1001602	0.781	1.464	1.339	-0.744691	down	1	1	citrate lyase subunit beta
B3-1001605	6922.29	7273.6	5650.07	-1.32913	down	6.34319e-09	3.902e-08	_
B3-1001606	3380.49	3112.62	2614.34	-1.31246	down	8.18703e-10	6.25826e-09	_
B3-1001608	16.698	19.656	20.54	-0.823617	down	0.603971	0.778472	sensor histidine kinase DpiB
B3-1001609	25.829	18.15	15.674	-1.48832	down	0.153913	0.28851	two-component response regulator
B3-1001610	11.55	15.248	9.445	-1.5043	down	0.613734	0.784602	anaerobic C4-dicarboxylate transporter DcuC
B3-1001611	6900.48	7273.6	5647.4	-1.3276	down	8.02103e-09	4.74867e-08	_
B3-1001612	3380.49	3102.06	2614.34	-1.31011	down	1.26783e-09	8.51446e-09	_
B3-1001613	23.53	16.534	11.339	-1.82083	down	0.135156	0.259241	phospholipid:lipid A palmitoyltransferase, partial
B3-1001614	6345.33	7808.32	5340.4	-1.40615	down	3.69956e-82	1.44589e-80	MULTISPECIES: cold shock-like protein CspE
B3-1001615	90.197	65.492	50.226	-1.63212	down	0.000606076	0.00203052	fluoride efflux transporter CrcB
B3-1001616	108.93	149.291	98.719	-1.38719	down	0.072431	0.153659	MULTISPECIES: hydrolase YbeM
B3-1001617	271.584	309.906	235.649	-1.30311	down	0.0105542	0.0282061	MULTISPECIES: twin-arginine translocase subunit TatA
B3-1001618	1775.74	1580.35	1756.24	-0.934292	down	4.61847e-15	4.92953e-14	MULTISPECIES: lipoyl synthase
B3-1001619	5.212	5.581	3.189	-1.75828	down	0.0413895	0.0951161	MULTISPECIES: DNA-binding transcriptional regulator
B3-1001620	205.937	167.526	166.918	-1.16182	down	0.715592	0.862427	lipoyl(octanoyl) transferase LipB
B3-1001622	742.584	1053.68	746.808	-1.26619	down	2.4177e-13	2.36225e-12	Chain A, Solution structure of conserved protein YbeD from E. coli
B3-1001623	696.818	580.375	777.206	-0.716606	down	9.15367e-24	1.40772e-22	penicillin-binding protein 5
B3-1001624	919.017	736.369	948.807	-0.80298	down	1.72677e-11	1.51106e-10	endolytic peptidoglycan transglycosylase RlpA
B3-1001625	401.417	274.444	449.412	-0.588686	down	1.3915e-08	7.54224e-08	MULTISPECIES: rod shape-determining protein RodA
B3-1001626	184.857	159.548	213.075	-0.69274	down	7.79988e-07	3.67244e-06	MULTISPECIES: penicillin-binding protein 2
B3-1001627	555.489	480.626	579.905	-0.837293	down	3.74305e-07	1.82176e-06	Chain C, Crystal Structure Of Rlmh In Complex With S-adenosylmethionine
B3-1001628	625.419	556.661	577.893	-1.03245	down	0.71714	0.863892	MULTISPECIES: ribosome silencing factor RsfS
B3-1001629	182.483	170.969	165.238	-1.09696	down	1	1	putative cobalamin synthesis protein
B3-1001630	370.638	274.693	307.099	-1.07133	down	0.0187068	0.0472488	nicotinic acid mononucleotide adenylyltransferase
B3-1001631	540.294	452.682	502.964	-0.981301	down	0.00109304	0.00350933	DNA polymerase III subunit delta
B3-1001632	1681.77	1484.18	1556.82	-1.02403	down	0.00360373	0.0105951	MULTISPECIES: hypothetical protein
B3-1001633	1247.97	1178.03	1270.19	-0.933541	down	2.17957e-15	2.35539e-14	leucine--tRNA ligase
B3-1001634	426.473	526.323	239.373	-1.9929	down	2.75071e-20	3.72348e-19	MULTISPECIES: zinc ribbon-containing protein
B3-1001635	9.442	9.526	13.688	-0.470597	down	0.142071	0.270409	sel1 repeat family protein
B3-1001636	1.155	1.082	0	-10.1286	down	1	1	hypothetical protein SS53G_5745
B3-1001637	4.477	4.66	2.131	-2.09915	down	0.867939	0.970017	J domain-containing protein
B3-1001638	0	0	2.193	10.1	up	0.25	0.419871	sel1 repeat family protein
B3-1001639	7.023	1.88	2.578	-1.78724	down	0.266846	0.43964	DUF1266 domain-containing protein
B3-1001640	32.775	29.791	22.211	-1.49402	down	0.154571	0.289535	MULTISPECIES: hypothetical protein
B3-1001641	5.951	3.186	5.462	-0.742079	down	0.755229	0.890783	MULTISPECIES: molecular chaperone HscC
B3-1001642	175.298	173.48	175.532	-0.990567	down	0.385997	0.575398	MULTISPECIES: pyrimidine-specific ribonucleoside hydrolase RihA
B3-1001643	1484.19	1465.71	1678.01	-0.813911	down	5.2278e-20	6.93217e-19	MULTISPECIES: glutamate/aspartate transport ATP-binding protein GltL
B3-1001644	1497.41	1790.39	1731.78	-0.924873	down	1.88633e-14	1.95712e-13	amino ABC transporter, permease protein, 3-TM region, His/Glu/Gln/Arg/opine family domain protein
B3-1001645	1822.23	1942.56	1970.88	-0.933728	down	1.75559e-22	2.59988e-21	amino acid ABC transporter permease
B3-1001646	6309.07	6870.06	5527.47	-1.25356	down	0.000967046	0.00314562	MULTISPECIES: glutamate/aspartate ABC transporter substrate-binding protein
B3-1001647	23.597	24.356	19.873	-1.27073	down	0.899176	0.990656	MULTISPECIES: rhomboid family intramembrane serine protease
B3-1001648	398.764	383.117	434.142	-0.848779	down	6.41792e-10	4.99407e-09	MULTISPECIES: apolipoprotein N-acyltransferase
B3-1001649	1301	1307.49	1322.94	-0.979469	down	1.44202e-11	1.2726e-10	MULTISPECIES: magnesium and cobalt efflux protein CorC
B3-1001650	878.766	865.98	737.234	-1.24282	down	0.00872623	0.0235876	PhoH-like protein
B3-1001651	1604.09	1513.36	1355.63	-1.2014	down	0.00769492	0.0209634	MULTISPECIES: PhoH family protein
B3-1001652	1708.7	1469.66	1770.44	-0.844173	down	2.47621e-38	5.57201e-37	MULTISPECIES: tRNA (N6-isopentenyl adenosine(37)-C2)-methylthiotransferase MiaB
B3-1001653	338.237	388.198	269.587	-1.43008	down	0.00651149	0.0181289	MULTISPECIES: 2-octaprenyl-3-methyl-6-methoxy-1,4-benzoquinol hydroxylase
B3-1001654	502.541	573.953	772.242	-0.479214	down	3.16167e-105	1.50774e-103	MULTISPECIES: asparagine synthase B
B3-1001655	449.006	455.144	518.81	-0.801353	down	2.46775e-07	1.23103e-06	MULTISPECIES: ribonucleotide monophosphatase NagD
B3-1001656	396.743	426.759	399.693	-1.04288	down	0.0208133	0.0519134	MULTISPECIES: N-acetylglucosamine repressor
B3-1001657	569.969	578.604	538.603	-1.09255	down	0.0415797	0.0954643	MULTISPECIES: N-acetylglucosamine-6-phosphate deacetylase
B3-1001658	544.473	574.092	474.045	-1.23855	down	0.785077	0.913755	MULTISPECIES: glucosamine-6-phosphate deaminase
B3-1001659	287.111	263.185	308.787	-0.833592	down	2.29207e-08	1.22448e-07	MULTISPECIES: PTS N-acetyl glucosamine transporter subunit IIABC
B3-1001660	1397.98	1346.55	1393.18	-0.978182	down	2.39761e-10	1.93521e-09	MULTISPECIES: glutamine--tRNA ligase
B3-1001662	131.537	147.885	99.165	-1.49452	down	0.550709	0.729321	outer membrane porin%2C OprD family
B3-1001663	6925.4	7273.6	5663.42	-1.32605	down	1.15136e-08	6.38038e-08	_
B3-1001664	3388.01	3102.06	2614.34	-1.31179	down	9.39178e-10	7.09571e-09	_
B3-1001665	1.904	1.784	1.631	-1.1761	down	0.607239	0.778472	outer membrane porin%2C OprD family
B3-1001667	13.033	18.316	18.609	-0.752356	down	1	1	MULTISPECIES: hypothetical protein
B3-1001668	2381.96	2277.82	1937.16	-1.26632	down	1.49372e-05	6.09924e-05	MULTISPECIES: transcriptional repressor
B3-1001669	676.856	755.717	611.948	-1.22712	down	0.103812	0.208264	flavodoxin
B3-1001670	88.053	86.164	58.672	-1.57011	down	0.24425	0.413959	LexA regulated protein
B3-1001671	161.558	187.031	181.36	-0.942663	down	0.029085	0.0699601	MULTISPECIES: esterase
B3-1001672	1217.65	1181.05	1088.85	-1.13944	down	0.732025	0.875935	MULTISPECIES: replication initiation regulator SeqA
B3-1001673	2590.14	2489.98	2663.95	-0.931297	down	2.98974e-43	7.40031e-42	alpha-D-glucose phosphate-specific phosphoglucomutase
B3-1001674	47.353	49.407	35.496	-1.4467	down	0.0906517	0.185223	putrescine-ornithine antiporter
B3-1001675	4.168	4.296	5.357	-0.659717	down	0.322236	0.508804	ornithine decarboxylase SpeF, partial
B3-1001676	5.261	14.788	13.522	-0.568152	down	1	1	Uncharacterised protein
B3-1001678	6922.29	7270.68	5650.07	-1.32884	down	7.20979e-09	4.35267e-08	_
B3-1001679	3380.49	3102.06	2614.34	-1.31011	down	1.26783e-09	8.51446e-09	_
B3-1001680	197.305	240.313	192.695	-1.18334	down	0.213001	0.373541	ornithine decarboxylase
B3-1001681	89.049	72.634	61.928	-1.38448	down	0.0222478	0.0549901	MULTISPECIES: two-component system response regulator KdpE
B3-1001682	74.601	67.168	58.698	-1.27213	down	0.24291	0.412083	two-component system sensor histidine kinase KdbD
B3-1001683	71.897	51.102	55.223	-1.15528	down	0.834496	0.946479	MULTISPECIES: potassium-transporting ATPase subunit C
B3-1001684	13.866	12.991	13.958	-0.944107	down	0.255412	0.427303	potassium-transporting ATPase subunit B
B3-1001685	9.335	8.746	11.996	-0.59184	down	0.416775	0.609565	potassium-transporting ATPase subunit A
B3-1001687	370.59	572.25	426.251	-1.14531	down	0.367939	0.556944	MULTISPECIES: DUF2517 family protein
B3-1001688	229.279	168.343	200.432	-0.988278	down	0.0173385	0.0440837	MULTISPECIES: hypothetical protein
B3-1001689	215.956	188.9	198.083	-1.0313	down	0.253573	0.424774	_
B3-1001690	429.373	433.091	330.817	-1.38243	down	0.00574508	0.0162475	_
B3-1001691	49.634	57.584	55.188	-0.958095	down	0.344188	0.532942	type IV secretion protein Rhs
B3-1001692	6937.86	7261.93	5674.09	-1.32341	down	1.20756e-08	6.64923e-08	_
B3-1001693	3382.37	3105.58	2614.34	-1.31132	down	1.01709e-09	7.56344e-09	_
B3-1001694	245.275	269.194	213.558	-1.26845	down	0.202247	0.359166	MULTISPECIES: deoxyribodipyrimidine photo-lyase
B3-1001695	228.409	197.035	137.213	-1.63254	down	9.63127e-05	0.000363041	MULTISPECIES: DUF1722 domain-containing protein
B3-1001697	3303.45	3045.72	2556.39	-1.31246	down	5.36146e-10	4.2098e-09	_
B3-1001698	3074.84	3175.63	2610.19	-1.25981	down	0.00204207	0.00628086	_
B3-1001699	105.922	117.649	106.756	-1.0664	down	0.723694	0.870576	MFS transporter
B3-1001700	422.933	430.238	345.968	-1.30219	down	0.0151468	0.0390734	MULTISPECIES: Nif3-like dinuclear metal center hexameric protein
B3-1001701	476.775	462.9	401.969	-1.22507	down	0.0619499	0.134229	MULTISPECIES: 5-oxoprolinase subunit PxpB
B3-1001702	505.507	618.406	478.069	-1.23324	down	0.255693	0.427636	MULTISPECIES: 5-oxoprolinase/urea amidolyase family protein
B3-1001703	566.305	585.805	548.901	-1.06966	down	0.0276052	0.0669272	MULTISPECIES: 5-oxoprolinase subunit PxpA
B3-1001704	127.351	149.565	145.981	-0.923658	down	0.000928091	0.00303219	MULTISPECIES: endonuclease VIII
B3-1001705	7.493	12.636	7.703	-1.38555	down	0.783846	0.912936	MULTISPECIES: AbrB family transcriptional regulator
B3-1001706	1.338	6.266	1.146	-2.72802	down	0.0129395	0.0338838	FIG00637862: hypothetical protein
B3-1001707	0.962	1.803	0.825	-1.74236	down	1	1	putative exported chaperone, PapD family
B3-1001708	0	1.987	0.605	-1.71227	down	1	1	hypothetical protein ECLT68_4905
B3-1001709	0.961	0.45	0.411	-1.77455	down	0.625	0.790835	hypothetical protein SS53G_5824
B3-1001710	12.527	8.216	6.439	-1.68741	down	0.86005	0.965522	type 1 fimbrial protein
B3-1001711	6925.4	7465.94	6227.75	-1.20842	down	2.16627e-07	1.0869e-06	MULTISPECIES: type II citrate synthase
B3-1001712	7727.34	7806.68	6456.22	-1.26667	down	0.156553	0.291985	succinate dehydrogenase cytochrome b556 large membrane subunit
B3-1001713	9548.2	8628.32	7817.96	-1.21721	down	0.344075	0.532927	succinate dehydrogenase cytochrome b556 large membrane subunit
B3-1001714	6452.17	5920.04	5779.99	-1.09797	down	4.69916e-20	6.27924e-19	succinate dehydrogenase flavoprotein subunit
B3-1001715	4887.88	4490.38	4316.43	-1.11948	down	8.65386e-20	1.1446e-18	MULTISPECIES: succinate dehydrogenase iron-sulfur subunit
B3-1001716	4376.11	4458.4	4909.35	-0.847619	down	0	0	MULTISPECIES: 2-oxoglutarate dehydrogenase E1 component
B3-1001717	3517.08	3443.79	4885.07	-0.510888	down	0	0	2-oxoglutarate dehydrogenase complex dihydrolipoyllysine-residue succinyltransferase
B3-1001718	2649.47	2509.1	3889.36	-0.407439	down	0	0	MULTISPECIES: succinyl-CoA ligase subunit beta
B3-1001719	3047.75	3084.16	4475.7	-0.454225	down	1.04068e-291	1.2021e-289	succinyl-CoA synthetase beta chain with ATP-grasp domain
B3-1001720	23.578	20.25	13.466	-1.70238	down	0.0846461	0.174877	MULTISPECIES: GntR family transcriptional regulator
B3-1001721	5.381	3.697	4.303	-1.07668	down	0.665466	0.823789	PTS 2-O-a-mannosyl-D-glycerate transporter subunit IIABC
B3-1001722	27.236	31.076	29.34	-0.990875	down	0.543599	0.723592	mannosylglycerate hydrolase
B3-1001723	0	8.756	2.669	-1.71322	down	1	1	hypothetical protein
B3-1001724	11625	13024.7	12211.2	-1.01336	down	9.86574e-145	6.17857e-143	cytochrome bd-I ubiquinol oxidase subunit 1, partial
B3-1001725	13769.8	15237.8	14010.7	-1.0499	down	3.54392e-73	1.27044e-71	MULTISPECIES: cytochrome bd-I ubiquinol oxidase subunit 2
B3-1001726	10087.5	10069.8	9255.76	-1.12288	down	0.147739	0.279254	cytochrome bd-I oxidase subunit CydX
B3-1001727	5404.54	5412.13	5217.87	-1.05172	down	0.000530562	0.00179548	cyd operon protein YbgE
B3-1001728	747.128	637.548	674.62	-1.0374	down	0.586856	0.764148	Chain A, Crystal Structure Of Hypothetical Protein Ec709 From Escherichia Coli
B3-1001729	1140.21	911.632	1093.36	-0.908152	down	0.000555942	0.001868	TolQ protein
B3-1001730	1049.72	989.691	1275.18	-0.677452	down	9.41285e-08	4.83956e-07	MULTISPECIES: protein TolR
B3-1001731	1012.16	741.583	1015.66	-0.788013	down	1.71576e-06	7.74178e-06	cell envelope integrity protein TolA
B3-1001732	3840.32	3072.72	4232.81	-0.707705	down	4.19392e-126	2.44944e-124	Chain A, The Structure Of Tolb, An Essential Component Of The Tol- Dependent Translocation System And Its Interactions With The Translocation Domain Of Colicin E9
B3-1001733	8569.84	7303.73	10054.4	-0.658798	down	1.68229e-189	1.32493e-187	MULTISPECIES: peptidoglycan-associated lipoprotein
B3-1001734	3147.91	2598.07	3691.01	-0.638535	down	2.90103e-109	1.46403e-107	cell division protein CpoB
B3-1001735	77.863	107.192	95.973	-0.947239	down	4.33033e-05	0.000169114	quinolinate synthase NadA
B3-1001736	1610.51	1440.41	1456.79	-1.06646	down	0.000145024	0.000535394	_
B3-1001737	1574.58	1454.39	1427.48	-1.08535	down	0.207971	0.367826	_
B3-1001738	29.596	32.35	21.129	-1.5517	down	0.38331	0.572213	hypothetical protein
B3-1001739	117.396	169.143	89.586	-1.67736	down	0.0159782	0.0409698	nicotinamide riboside transporter PnuC
B3-1001740	161.363	158.953	134.363	-1.25335	down	0.0869907	0.17908	MULTISPECIES: zinc transporter ZitB
B3-1001741	462.346	562.428	321.025	-1.67454	down	2.02118e-08	1.0831e-07	MULTISPECIES: hypothetical protein
B3-1001742	936.271	993.483	1016.5	-0.924812	down	5.33246e-12	4.84582e-11	3-deoxy-7-phosphoheptulonate synthase AroG
B3-1001743	1923.37	1818.81	1672.8	-1.16161	down	4.75012e-09	2.9965e-08	Phosphoglycerate mutase 1
B3-1001744	167.169	136.804	199.329	-0.608787	down	4.42178e-11	3.80536e-10	MULTISPECIES: galactose-1-epimerase
B3-1001745	236.766	238.044	257.386	-0.883412	down	5.38305e-06	2.3144e-05	MULTISPECIES: galactokinase
B3-1001746	248.977	204.666	263.281	-0.784949	down	0.000543163	0.00183216	MULTISPECIES: galactose-1-phosphate uridylyltransferase
B3-1001747	265.401	274.176	292.588	-0.882954	down	0.00212311	0.00650704	galactose-1-phosphate uridylyltransferase
B3-1001748	278.858	241.545	242.994	-1.0987	down	0.000397616	0.00136875	ABC transporter, ATP-binding protein
B3-1001749	153.943	138.326	114.915	-1.34671	down	0.0433494	0.0989518	MULTISPECIES: molybdenum-dependent transcriptional regulator
B3-1001750	170.471	244.01	202.837	-1.03098	down	0.469421	0.661081	MULTISPECIES: multidrug efflux pump accessory protein AcrZ
B3-1001751	304.675	257.939	264.946	-1.08644	down	0.865834	0.968705	MULTISPECIES: molybdate ABC transporter substrate-binding protein
B3-1001752	295.443	272.944	311.31	-0.868517	down	0.000919314	0.00301109	MULTISPECIES: molybdate ABC transporter permease subunit
B3-1001753	303.838	247.592	289.028	-0.931964	down	0.00875741	0.0236596	molybdenum ABC transporter ATP-binding protein
B3-1001754	0	11.091	0	-12.4374	down	1	1	MULTISPECIES: hypothetical protein
B3-1001755	834.386	829.18	690.378	-1.26882	down	0.000445259	0.00152467	6-phosphogluconolactonase
B3-1001756	9.136	7.846	3.261	-2.37991	down	0.0895311	0.183583	LysR family transcriptional regulator
B3-1001758	2877.83	2650.04	2222.75	-1.31438	down	1.9065e-10	1.55573e-09	_
B3-1001759	15.134	8.823	12.677	-0.918127	down	0.0563037	0.123968	conserved hypothetical protein
B3-1001760	456.383	351.399	456.857	-0.822221	down	2.10786e-06	9.43726e-06	MULTISPECIES: acyl-CoA thioesterase
B3-1001761	53.057	42.874	44.317	-1.1141	down	0.182921	0.330377	integrase
B3-1001762	28.457	50.124	47.784	-0.717629	down	0.567775	0.746975	MULTISPECIES: anti-repressor protein
B3-1001763	109.851	103.919	98.677	-1.11526	down	0.467419	0.658909	hypothetical protein
B3-1001764	70.896	76.449	73.342	-1.00647	down	0.694354	0.844862	MULTISPECIES: DUF551 domain-containing protein
B3-1001765	1541.15	1651.11	1433.97	-1.15456	down	0.945808	1	_
[truncated: 3,510 more rows]

## Sheet: 24h-B3_vs_24h-D.all.exp
Gene	24h-D-1	24h-D-2	24h-B3-1	24h-B3-2	log2(fc)	type	pvalue	qvalue	NR_tophit_descrip
[truncated: 5,220 more rows]
